# Supplementary material for: 2-(2,5-Dioxotetra­hydro­furan-3-yl)isoindoline-1,3-dione
Source: Acta Crystallogr Sect E Struct Rep Online. 2008 Aug 6;64(Pt 9):o1663. doi: 10.1107/S1600536808024094 (PMC2960612; doi:10.1107/S1600536808024094)
Supplement: Supplementary file 2 [file e-64-o1663-Isup2.hkl]

# 
# h,k,l, Fc-squared, Fo-squared, sigma(Fo-squared) and status flag 
# 
data_I
_shelx_title ' X in P2(1)/n' 
_shelx_refln_list_code          4 
_shelx_F_calc_maximum      115.70 
_exptl_crystal_F_000       504.00 
_reflns_d_resolution_high  0.8325 
 
loop_ 
 _symmetry_equiv_pos_as_xyz 
 'x, y, z' 
 '-x+1/2, y+1/2, -z+1/2' 
 '-x, -y, -z' 
 'x-1/2, -y-1/2, z-1/2' 
 
_cell_length_a    12.1290 
_cell_length_b     5.1385 
_cell_length_c    16.8180 
_cell_angle_alpha  90.000 
_cell_angle_beta  100.210 
_cell_angle_gamma  90.000 
 
_shelx_F_squared_multiplier     1.000 
 
loop_ 
 _refln_index_h 
 _refln_index_k 
 _refln_index_l 
 _refln_F_squared_calc 
 _refln_F_squared_meas 
 _refln_F_squared_sigma 
 _refln_observed_status 
   2   0   0     7981.35     8114.73     80.24 o 
   4   0   0      547.70      594.01      6.18 o 
   6   0   0      728.33      740.52      8.68 o 
   8   0   0       13.18       17.96      2.14 o 
  10   0   0      265.22      273.42      7.57 o 
  12   0   0       19.04       21.92      3.33 o 
  14   0   0       90.62      101.94      6.42 o 
   1   1   0      150.61      163.42      2.54 o 
   2   1   0      532.13      562.41      5.24 o 
   3   1   0      386.08      392.06      4.93 o 
   4   1   0       26.06       28.10      1.67 o 
   5   1   0        2.18        1.72      0.95 o 
   6   1   0     1927.09     2047.31     15.42 o 
   7   1   0      109.80      113.67      4.11 o 
   8   1   0      176.59      190.94      5.49 o 
   9   1   0      145.19      134.06      5.39 o 
  10   1   0       80.05       78.67      4.28 o 
  11   1   0       19.55       17.76      3.38 o 
  12   1   0       55.88       45.47      4.41 o 
  13   1   0       81.03       77.43      5.33 o 
  14   1   0        6.88       10.07      3.06 o 
   0   2   0     3249.31     3523.35     16.79 o 
   1   2   0      117.92      142.09      3.35 o 
   2   2   0     1106.02     1212.37     10.20 o 
   3   2   0      154.27      168.85      4.07 o 
   4   2   0      872.12      901.45      9.90 o 
   5   2   0        0.02        0.87      1.22 o 
   6   2   0      681.52      739.92     10.30 o 
   7   2   0      200.41      213.73      6.07 o 
   8   2   0        0.00       -0.15      1.64 o 
   9   2   0        7.20        4.65      2.04 o 
  10   2   0        1.76       -2.51      2.66 o 
  11   2   0      211.51      212.93      7.93 o 
  12   2   0        0.01       -0.72      2.88 o 
  13   2   0        0.72        4.73      2.56 o 
   1   3   0      274.42      313.44      6.31 o 
   2   3   0      218.79      236.72      5.70 o 
   3   3   0        5.68        5.47      1.34 o 
   4   3   0       38.23       37.04      2.71 o 
   5   3   0       75.40       75.00      3.79 o 
   6   3   0       17.72       18.09      2.49 o 
   7   3   0      342.15      322.34      8.11 o 
   8   3   0        1.97        0.17      2.44 o 
   9   3   0      379.02      384.86      9.91 o 
  10   3   0        3.94        4.63      2.89 o 
  11   3   0       27.66       24.61      3.73 o 
  12   3   0        0.12        1.07      2.39 o 
   0   4   0      280.57      293.58      7.22 o 
   1   4   0       24.13       22.29      2.41 o 
   2   4   0        0.36        5.10      1.72 o 
   3   4   0      310.44      328.73      8.18 o 
   4   4   0       80.89       82.11      4.86 o 
   5   4   0       13.36       13.83      2.81 o 
   6   4   0      339.65      345.07      9.25 o 
   7   4   0       90.33      102.08      5.45 o 
   8   4   0        1.75        5.55      2.39 o 
   9   4   0       12.03        6.94      3.13 o 
  10   4   0       22.83       21.42      3.68 o 
   1   5   0       15.41       17.39      3.03 o 
   2   5   0        0.08        3.36      2.39 o 
   3   5   0       41.28       41.76      3.98 o 
   4   5   0        9.55       17.34      3.31 o 
   5   5   0       20.29       15.52      3.31 o 
   6   5   0        0.22        1.44      2.79 o 
   7   5   0        8.59        7.41      2.86 o 
   8   5   0        0.17        3.23      3.03 o 
   0   6   0        4.41        9.28      3.03 o 
   1   6   0       83.65       89.73      5.78 o 
   2   6   0        4.85        6.19      3.36 o 
   3   6   0       81.42       82.58      6.32 o 
 -13   0   1        6.09        7.83      2.69 o 
 -11   0   1       46.50       44.82      3.78 o 
  -9   0   1       13.17       14.38      2.34 o 
  -7   0   1      321.23      342.03      6.54 o 
  -5   0   1      101.00      103.06      2.97 o 
  -3   0   1       55.49       51.59      1.57 o 
  -1   0   1      859.26      721.27     15.34 o 
   1   0   1     1544.34     1433.20     24.19 o 
   3   0   1     3908.91     3950.33     63.00 o 
   5   0   1      465.02      453.46      6.23 o 
   7   0   1       63.36       63.01      3.06 o 
   9   0   1       75.34       80.59      3.93 o 
  11   0   1      160.45      154.48      6.51 o 
  13   0   1       71.06       62.93      5.28 o 
 -14   1   1       42.16       40.39      5.15 o 
 -13   1   1       31.87       34.98      4.16 o 
 -12   1   1       15.92       23.98      3.38 o 
 -11   1   1      320.33      318.41      8.95 o 
 -10   1   1       52.17       63.80      4.06 o 
  -9   1   1        2.07        1.99      1.96 o 
  -8   1   1      199.87      199.03      5.67 o 
  -7   1   1        3.28        9.30      1.57 o 
  -6   1   1      366.86      426.55      6.88 o 
  -5   1   1       27.20       23.67      1.64 o 
  -4   1   1     2139.88     2140.05     12.89 o 
  -3   1   1     1758.70     1720.85     10.35 o 
  -2   1   1      478.90      454.05      4.72 o 
  -1   1   1       22.62       18.75      0.95 o 
   0   1   1    10464.58    10548.41    862.78 o 
   1   1   1     2725.44     2825.73     48.10 o 
   2   1   1     3774.59     3905.37     62.89 o 
   3   1   1     4508.97     4388.61     74.02 o 
   4   1   1      360.34      396.02      5.67 o 
   5   1   1      433.20      428.88      6.52 o 
   6   1   1      489.69      516.01      7.88 o 
   7   1   1      268.84      257.43      6.15 o 
   8   1   1       28.86       36.38      2.79 o 
   9   1   1       72.11       72.94      4.03 o 
  10   1   1      155.34      134.12      6.08 o 
  11   1   1      106.52      107.32      5.38 o 
  12   1   1        1.77        3.13      2.66 o 
  13   1   1        3.79        8.98      2.81 o 
 -13   2   1       11.80       10.62      3.03 o 
 -12   2   1       32.32       26.52      4.18 o 
 -11   2   1       13.31       16.29      3.43 o 
 -10   2   1      122.84      106.25      5.46 o 
  -9   2   1        7.68       11.27      2.26 o 
  -8   2   1       32.38       31.58      2.64 o 
  -7   2   1        9.56       10.32      1.97 o 
  -6   2   1       58.02       48.93      2.84 o 
  -5   2   1      824.38      869.72     10.28 o 
  -4   2   1       24.33       16.85      1.67 o 
  -3   2   1       68.72       82.64      2.92 o 
  -2   2   1      925.79     1037.87      9.43 o 
  -1   2   1      942.95      980.13      8.86 o 
   0   2   1     1598.52     1556.44    118.21 o 
   1   2   1        1.53        2.21      0.80 o 
   2   2   1       54.64       57.48      2.34 o 
   3   2   1      872.67      993.92      9.79 o 
   4   2   1      109.79      120.85      3.84 o 
   5   2   1       19.34       29.04      2.26 o 
   6   2   1        3.53        1.74      1.96 o 
   7   2   1       32.43       37.40      2.94 o 
   8   2   1       20.66       24.66      2.64 o 
   9   2   1      141.61      133.57      5.83 o 
  10   2   1       29.58       28.39      3.36 o 
  11   2   1       11.05       13.03      3.41 o 
  12   2   1      119.11      107.02      6.35 o 
  13   2   1        2.00        4.25      2.81 o 
 -12   3   1        5.57        5.50      2.84 o 
 -11   3   1       12.36       12.44      3.03 o 
 -10   3   1       60.33       53.04      4.93 o 
  -9   3   1        4.81        4.18      2.74 o 
  -8   3   1      214.62      185.74      6.74 o 
  -7   3   1      468.43      466.63      9.80 o 
  -6   3   1      247.06      250.48      6.97 o 
  -5   3   1        0.07        1.12      1.67 o 
  -4   3   1       27.88       34.64      2.61 o 
  -3   3   1      340.17      337.04      6.92 o 
  -2   3   1        8.59        4.73      1.57 o 
  -1   3   1     1190.17     1205.73     12.45 o 
   0   3   1      156.20      155.31     11.15 o 
   1   3   1      652.52      766.48      9.75 o 
   2   3   1       68.44       86.96      3.56 o 
   3   3   1        7.75       10.75      1.79 o 
   4   3   1       92.41        1.20      1.54 o 
   5   3   1      176.53      184.88      5.62 o 
   6   3   1        1.29        3.26      1.77 o 
   7   3   1        0.60        3.06      1.91 o 
   8   3   1       22.91       21.77      3.26 o 
   9   3   1       68.04       71.57      4.80 o 
  10   3   1        3.01        3.81      2.56 o 
  11   3   1       21.16       13.46      3.88 o 
  12   3   1        8.30        3.48      3.01 o 
 -10   4   1        0.06        2.81      2.93 o 
  -9   4   1        1.56        3.33      2.41 o 
  -8   4   1       41.14       37.95      3.96 o 
  -7   4   1      144.86      160.41      6.61 o 
  -6   4   1        8.97        9.23      2.66 o 
  -5   4   1      189.69      199.23      6.79 o 
  -4   4   1       17.51       21.99      2.86 o 
  -3   4   1       33.40       38.67      3.23 o 
  -2   4   1        4.78        0.80      1.99 o 
  -1   4   1        0.00       -1.74      1.74 o 
   0   4   1       51.99       55.73      2.49 o 
   1   4   1        6.34        7.51      2.09 o 
   2   4   1      207.83      200.68      6.29 o 
   3   4   1        6.21        8.48      1.89 o 
   4   4   1        2.35        1.74      2.29 o 
   5   4   1      102.37      106.94      5.31 o 
   6   4   1        2.28        6.44      2.16 o 
   7   4   1        1.73       -0.42      2.49 o 
   8   4   1        8.77        8.76      2.98 o 
   9   4   1        8.58        9.43      3.06 o 
  10   4   1        5.09        3.93      2.59 o 
  -8   5   1       40.93       39.27      4.28 o 
  -7   5   1        4.23        3.56      2.89 o 
  -6   5   1       52.85       55.57      4.90 o 
  -5   5   1       31.44       35.53      3.78 o 
  -4   5   1        4.00        2.66      3.03 o 
  -3   5   1      234.24      244.09      8.34 o 
  -2   5   1        6.70        6.29      2.86 o 
  -1   5   1      193.35      188.14      7.36 o 
   0   5   1        4.14        5.90      1.75 o 
   1   5   1       20.71       31.77      3.21 o 
   2   5   1       24.54       35.48      3.76 o 
   3   5   1      424.13      449.76     11.11 o 
   4   5   1      185.57      179.81      7.61 o 
   5   5   1       55.75       52.07      4.80 o 
   6   5   1       76.12       64.38      4.85 o 
   7   5   1       11.80       19.33      3.56 o 
   8   5   1        0.23       -2.86      2.86 o 
  -3   6   1        0.99        3.01      3.13 o 
  -2   6   1       85.52       81.61      6.10 o 
  -1   6   1        2.20        5.32      2.93 o 
   0   6   1        5.29        4.19      2.15 o 
   1   6   1       39.06       40.83      4.60 o 
   2   6   1       11.98       13.23      3.63 o 
   3   6   1       71.70       74.43      6.00 o 
 -14   0   2       55.16       61.52      5.45 o 
 -12   0   2       96.02      120.09      5.83 o 
 -10   0   2        5.84        4.48      1.72 o 
  -8   0   2        0.45        0.25      1.29 o 
  -6   0   2        0.53       -0.37      1.17 o 
  -4   0   2       71.27       67.85      2.12 o 
  -2   0   2     2342.59     1869.81     35.68 o 
   0   0   2     3146.28     3038.11     72.69 o 
   2   0   2    13386.10    13585.26    124.45 o 
   4   0   2       43.51       36.82      1.72 o 
   6   0   2      154.48      138.69      4.05 o 
   8   0   2      974.57     1035.37     12.86 o 
  10   0   2      211.18      209.77      7.14 o 
  12   0   2      133.43      148.21      6.93 o 
  14   0   2        0.00       -2.76      3.11 o 
 -14   1   2       54.56       54.01      5.03 o 
 -13   1   2        0.01        4.58      1.79 o 
 -12   1   2       10.11       14.73      2.61 o 
 -11   1   2      165.36      154.47      6.16 o 
 -10   1   2       42.22       39.10      3.48 o 
  -9   1   2      131.25      124.46      5.09 o 
  -8   1   2      510.39      484.40      8.80 o 
  -7   1   2      234.67      246.43      5.73 o 
  -6   1   2      293.88      288.70      5.71 o 
  -5   1   2       49.85       45.76      2.19 o 
  -4   1   2     1078.12     1036.30      8.96 o 
  -3   1   2     1088.42     1054.60      8.22 o 
  -2   1   2      504.62      489.68      5.05 o 
  -1   1   2      230.44      176.68      2.80 o 
   0   1   2       25.44       25.58      2.96 o 
   1   1   2      197.52      185.96      2.97 o 
   2   1   2    11107.66    11644.83    125.17 o 
   3   1   2     5363.28     5138.18     84.42 o 
   4   1   2     1931.26     1997.56     13.31 o 
   5   1   2      708.31      717.27      8.70 o 
   6   1   2       90.57       90.08      3.49 o 
   7   1   2        6.43        9.35      1.59 o 
   8   1   2       32.44       33.87      2.69 o 
   9   1   2        7.97        5.52      1.82 o 
  10   1   2      224.91      216.82      6.99 o 
  11   1   2       13.93       21.74      3.33 o 
  12   1   2       38.74       41.43      4.16 o 
  13   1   2       54.72       48.86      5.23 o 
 -13   2   2        1.89        8.51      2.56 o 
 -12   2   2        2.11       -0.47      3.01 o 
 -11   2   2      360.66      363.78      9.95 o 
 -10   2   2       35.55       33.92      3.46 o 
  -9   2   2        3.52        5.10      2.11 o 
  -8   2   2      226.38      221.16      6.39 o 
  -7   2   2       28.60       29.16      2.39 o 
  -6   2   2      197.61      189.03      5.22 o 
  -5   2   2        1.30        3.11      1.02 o 
  -4   2   2       53.56       53.70      2.66 o 
  -3   2   2      732.97      742.03      8.44 o 
  -2   2   2      905.43      890.68      8.80 o 
  -1   2   2      415.08      355.20      5.42 o 
   0   2   2      221.23      237.99     19.34 o 
   1   2   2      354.25      408.53      5.79 o 
   2   2   2      159.73      188.53      4.12 o 
   3   2   2      124.87      148.73      3.99 o 
   4   2   2       94.76      117.10      3.76 o 
   5   2   2      696.48      749.34      9.93 o 
   6   2   2       69.50       75.57      3.66 o 
   7   2   2       50.19       55.56      3.29 o 
   8   2   2        2.34        2.41      1.74 o 
   9   2   2      219.37      223.75      7.06 o 
  10   2   2       73.66       75.64      4.83 o 
  11   2   2       20.95       25.28      3.38 o 
  12   2   2       20.09       23.81      3.46 o 
  13   2   2       18.58       24.60      3.58 o 
 -12   3   2        0.13       -2.84      2.84 o 
 -11   3   2        2.91        1.67      2.86 o 
 -10   3   2      233.97      237.70      8.14 o 
  -9   3   2       61.53       60.32      4.63 o 
  -8   3   2        0.57       -2.59      2.59 o 
  -7   3   2      365.32      333.69      8.36 o 
  -6   3   2      124.42      126.93      5.09 o 
  -5   3   2      104.64      109.73      4.64 o 
  -4   3   2      217.62      205.62      5.92 o 
  -3   3   2       78.75       85.13      3.66 o 
  -2   3   2      190.92      200.93      5.30 o 
  -1   3   2        1.53       -0.67      1.32 o 
   0   3   2        0.02        0.90      0.79 o 
   1   3   2      375.40      390.32      7.12 o 
   2   3   2      352.66      360.94      7.09 o 
   3   3   2      244.23      249.79      6.13 o 
   4   3   2      379.15      407.68      7.89 o 
   5   3   2       53.90       54.67      3.41 o 
   6   3   2       87.62       97.82      4.61 o 
   7   3   2        2.99        0.52      1.96 o 
   8   3   2      138.60      141.23      5.81 o 
   9   3   2       70.36       82.75      4.93 o 
  10   3   2       20.69       16.15      3.28 o 
  11   3   2        0.33       -0.99      2.46 o 
  12   3   2        0.25       -3.13      3.13 o 
 -11   4   2       24.53       27.24      3.91 o 
 -10   4   2       22.88       29.58      3.93 o 
  -9   4   2       10.78       10.17      3.13 o 
  -8   4   2      159.22      147.30      6.83 o 
  -7   4   2      279.09      272.85      8.62 o 
  -6   4   2      180.52      174.74      6.66 o 
  -5   4   2      497.66      500.02     10.78 o 
  -4   4   2      302.78      327.83      8.55 o 
  -3   4   2       61.54       59.23      3.73 o 
  -2   4   2       17.34       22.76      2.54 o 
  -1   4   2        0.61       -0.47      1.91 o 
   0   4   2      439.82      481.57     41.11 o 
   1   4   2       25.07       24.61      2.69 o 
   2   4   2       13.69       14.30      2.44 o 
   3   4   2      446.54      460.95      9.62 o 
   4   4   2        0.78        4.43      2.26 o 
   5   4   2      303.05      320.64      8.75 o 
   6   4   2      123.68      129.80      5.83 o 
   7   4   2       18.52       10.20      2.86 o 
   8   4   2       69.93       63.51      4.88 o 
   9   4   2        0.87        2.46      2.21 o 
  10   4   2       11.92        7.69      3.23 o 
  -8   5   2        0.80       -0.55      3.46 o 
  -7   5   2      102.21      122.85      6.57 o 
  -6   5   2        2.78        6.76      2.81 o 
  -5   5   2        0.31        1.84      2.69 o 
  -4   5   2        1.37        0.22      2.79 o 
  -3   5   2      358.39      365.09     10.00 o 
  -2   5   2       15.16       23.01      3.48 o 
  -1   5   2        0.57        3.76      2.56 o 
   0   5   2       35.38       27.45      2.37 o 
   1   5   2      126.19      128.65      6.18 o 
   2   5   2       11.64       15.35      3.13 o 
   3   5   2        1.01        2.84      2.34 o 
   4   5   2       54.20       55.08      4.93 o 
   5   5   2       60.50       74.67      5.30 o 
   6   5   2       18.65       24.28      3.41 o 
   7   5   2       23.83       21.94      3.73 o 
  -3   6   2       22.95       26.92      4.10 o 
  -2   6   2       12.85       18.63      4.00 o 
  -1   6   2      253.00      244.75      9.61 o 
   0   6   2       55.18       61.59      3.78 o 
   1   6   2       38.99       47.55      4.73 o 
   2   6   2       31.89       36.47      4.63 o 
 -13   0   3      276.67      319.39      9.64 o 
 -11   0   3      151.64      156.19      6.28 o 
  -9   0   3       57.21       53.28      3.14 o 
  -7   0   3      829.90      813.16      9.99 o 
  -5   0   3      666.13      638.71      7.32 o 
  -3   0   3       16.06       19.91      1.10 o 
  -1   0   3      651.66      623.63      4.66 o 
   1   0   3      853.95      826.17      5.77 o 
   3   0   3      916.28      916.16      7.69 o 
   5   0   3      483.57      467.31      6.76 o 
   7   0   3      218.47      183.17      5.22 o 
   9   0   3      199.02      180.95      5.99 o 
  11   0   3      121.24      122.93      5.95 o 
  13   0   3        8.69       11.72      2.69 o 
 -14   1   3        0.60       -1.07      2.86 o 
 -13   1   3       10.42       11.79      2.71 o 
 -12   1   3        5.24        9.08      2.31 o 
 -11   1   3        0.75        0.40      2.44 o 
 -10   1   3       16.72        3.96      2.02 o 
  -9   1   3       34.07       40.89      3.24 o 
  -8   1   3       48.12       49.12      3.16 o 
  -7   1   3      185.38      208.68      5.37 o 
  -6   1   3       13.93       13.66      1.62 o 
  -5   1   3        4.82        6.07      0.99 o 
  -4   1   3      278.79      256.12      4.54 o 
  -3   1   3       77.97       87.52      2.49 o 
  -2   1   3      101.24       79.21      2.12 o 
  -1   1   3     1753.87     1577.24      9.25 o 
   0   1   3     3279.74     3405.81     61.43 o 
   1   1   3     2573.61     2751.05     12.78 o 
   2   1   3     6268.74     6492.12     92.49 o 
   3   1   3       78.32       88.06      2.72 o 
   4   1   3      274.66      266.74      5.02 o 
   5   1   3     2192.84     2308.94     16.07 o 
   6   1   3      259.86      278.58      6.08 o 
   7   1   3        2.13        0.52      1.59 o 
   8   1   3      212.05      212.60      6.32 o 
   9   1   3       30.52       27.47      2.79 o 
  10   1   3        3.62        1.52      2.26 o 
  11   1   3        5.76        8.43      2.46 o 
  12   1   3        0.34       -2.44      2.44 o 
  13   1   3       22.36       33.04      3.88 o 
 -13   2   3        3.07        2.06      2.84 o 
 -12   2   3        3.36        0.00      2.79 o 
 -11   2   3      115.14      121.25      6.15 o 
 -10   2   3       18.99       16.87      2.71 o 
  -9   2   3        5.46        1.19      2.09 o 
  -8   2   3        7.57        9.63      1.99 o 
  -7   2   3       31.78       30.46      2.74 o 
  -6   2   3      215.76      184.97      5.22 o 
  -5   2   3      116.48      108.24      3.84 o 
  -4   2   3      351.78      381.63      6.53 o 
  -3   2   3        7.26        6.24      1.22 o 
  -2   2   3     2844.75     2738.73     16.33 o 
  -1   2   3      168.96      150.74      3.65 o 
   0   2   3        0.11        1.20      1.14 o 
   1   2   3      526.32      595.33      7.28 o 
   2   2   3      774.97     1001.04      9.82 o 
   3   2   3     1419.48     1592.16     13.17 o 
   4   2   3      308.34      347.60      6.49 o 
   5   2   3     1867.37     2014.61     16.66 o 
   6   2   3       55.47       70.31      3.59 o 
   7   2   3        8.41       11.17      2.01 o 
   8   2   3        4.78        3.66      1.94 o 
   9   2   3        0.74       -1.47      2.24 o 
  10   2   3       49.19       55.65      4.23 o 
  11   2   3        1.89        3.18      2.64 o 
  12   2   3       12.50       13.81      3.31 o 
 -12   3   3        3.17        4.40      2.54 o 
 -11   3   3        1.76       -2.39      2.64 o 
 -10   3   3        0.22       -2.54      2.54 o 
  -9   3   3       61.19       56.04      4.16 o 
  -8   3   3      451.21      471.13     10.30 o 
  -7   3   3       48.53       47.52      3.58 o 
  -6   3   3       17.42       13.04      2.14 o 
  -5   3   3       12.71       14.30      2.31 o 
  -4   3   3      288.63      252.70      6.25 o 
  -3   3   3       82.67       91.41      3.89 o 
  -2   3   3       68.51       64.46      3.19 o 
  -1   3   3       24.93       20.40      2.16 o 
   0   3   3      354.70      324.83     27.99 o 
   1   3   3      113.61      112.55      4.04 o 
   2   3   3      101.03       95.59      3.86 o 
   3   3   3       48.56       55.52      3.11 o 
   4   3   3      140.42      152.53      5.09 o 
   5   3   3      294.57      311.90      7.55 o 
   6   3   3       26.92       20.90      2.89 o 
   7   3   3      145.18      154.52      5.98 o 
   8   3   3       85.29       80.41      4.66 o 
   9   3   3        3.36        2.76      2.76 o 
  10   3   3        8.48        9.53      2.74 o 
  11   3   3        0.64        0.77      2.29 o 
 -11   4   3       24.05       34.38      4.25 o 
 -10   4   3        3.83        1.02      3.11 o 
  -9   4   3        9.50       11.62      2.86 o 
  -8   4   3       10.89       13.46      2.76 o 
  -7   4   3        0.73        4.33      2.34 o 
  -6   4   3       90.06       77.68      4.93 o 
  -5   4   3       89.23      110.71      5.33 o 
  -4   4   3      134.51      114.36      5.26 o 
  -3   4   3       54.66       53.40      3.71 o 
  -2   4   3        4.54        6.84      1.74 o 
  -1   4   3       47.01       44.68      3.36 o 
   0   4   3      234.46      220.59     14.74 o 
   1   4   3      129.66      139.15      5.41 o 
   2   4   3      162.67      168.43      5.79 o 
   3   4   3       15.22       24.80      3.01 o 
   4   4   3      391.61      399.64      9.49 o 
   5   4   3       14.80       14.30      3.08 o 
   6   4   3        1.81       -0.82      2.46 o 
   7   4   3       60.72       66.01      5.03 o 
   8   4   3       13.30       15.62      2.86 o 
   9   4   3        0.12        2.76      2.51 o 
  10   4   3        3.58        4.05      2.76 o 
  -8   5   3        0.00        0.55      2.81 o 
  -7   5   3        3.17       -2.29      2.89 o 
  -6   5   3       38.06       40.29      4.35 o 
  -5   5   3        1.75        5.35      2.66 o 
  -4   5   3      159.86      152.60      6.90 o 
  -3   5   3       34.51       42.87      3.88 o 
  -2   5   3      205.60      202.43      7.61 o 
  -1   5   3      203.68      193.60      7.23 o 
   0   5   3       43.88       38.08      2.82 o 
   1   5   3      203.81      246.03      8.13 o 
   2   5   3       12.19       11.89      3.23 o 
   3   5   3        3.68        1.34      2.24 o 
   4   5   3       58.91       62.65      5.03 o 
   5   5   3        3.67        4.08      2.69 o 
   6   5   3       35.29       35.01      4.20 o 
   7   5   3       58.29       71.46      5.15 o 
  -2   6   3       15.53       19.05      3.38 o 
  -1   6   3        0.45       -1.34      3.31 o 
   0   6   3        1.74        1.88      2.29 o 
   1   6   3        7.73       -1.64      4.10 o 
   2   6   3        5.66        6.89      3.46 o 
 -14   0   4       27.45       31.55      4.20 o 
 -12   0   4      179.60      178.22      7.01 o 
 -10   0   4      276.92      251.70      7.17 o 
  -8   0   4      708.73      748.04     10.50 o 
  -6   0   4     5261.26     5059.16     99.72 o 
  -4   0   4     4213.54     3885.70     73.66 o 
  -2   0   4     7831.01     7123.11     90.02 o 
   0   0   4     1318.59     1301.73      6.54 o 
   2   0   4      331.05      337.34      4.52 o 
   4   0   4      309.84      302.28      5.17 o 
   6   0   4      349.72      326.29      6.52 o 
   8   0   4       90.15       87.87      4.09 o 
  10   0   4       29.18       25.13      3.38 o 
  12   0   4        5.36        1.42      2.76 o 
 -14   1   4        5.76        1.59      2.98 o 
 -13   1   4       21.18       20.95      3.66 o 
 -12   1   4      174.19      185.45      7.16 o 
 -11   1   4        0.12        1.54      2.44 o 
 -10   1   4      331.14      287.76      7.95 o 
  -9   1   4        2.60        4.63      1.47 o 
  -8   1   4        1.36        2.59      1.22 o 
  -7   1   4       14.36       18.98      2.02 o 
  -6   1   4       47.93       46.44      2.59 o 
  -5   1   4       87.10       89.86      3.14 o 
  -4   1   4      442.67      405.21      5.85 o 
  -3   1   4        7.70        6.97      0.95 o 
  -2   1   4      420.06      385.51      4.96 o 
  -1   1   4     2551.25     2492.95     12.63 o 
   0   1   4     4568.33     4726.10     93.89 o 
   1   1   4        5.08        7.89      1.04 o 
   2   1   4     4512.10     4631.24     80.26 o 
   3   1   4       62.88       71.20      2.59 o 
   4   1   4      195.08      225.06      4.83 o 
   5   1   4     1133.65     1143.12     11.79 o 
   6   1   4      153.02      165.81      4.87 o 
   7   1   4        0.62        2.04      1.39 o 
   8   1   4       52.45       49.91      3.29 o 
   9   1   4       75.46       80.91      4.31 o 
  10   1   4        0.00        1.77      1.94 o 
  11   1   4      150.26      164.50      7.00 o 
  12   1   4        8.74       11.34      2.89 o 
  13   1   4       16.87       22.16      3.81 o 
 -13   2   4       18.37       25.45      3.41 o 
 -12   2   4       31.62       33.34      3.96 o 
 -11   2   4        7.28        4.43      2.71 o 
 -10   2   4      216.95      231.29      7.54 o 
  -9   2   4       59.91       49.14      3.61 o 
  -8   2   4      323.50      320.29      8.06 o 
  -7   2   4       34.37       25.81      2.81 o 
  -6   2   4     1873.55     1881.47     16.48 o 
  -5   2   4        1.25        2.14      1.24 o 
  -4   2   4       65.24       63.35      2.96 o 
  -3   2   4        5.47        6.07      1.22 o 
  -2   2   4       97.77       99.22      3.29 o 
  -1   2   4     3030.88     2919.68     16.87 o 
   0   2   4      365.05      372.12     31.18 o 
   1   2   4      440.20      474.71      6.78 o 
   2   2   4       13.03       12.07      1.59 o 
   3   2   4      228.50      285.82      5.85 o 
   4   2   4      256.86      240.46      5.73 o 
   5   2   4     2661.77     2650.62     19.74 o 
   6   2   4       47.75       62.73      3.76 o 
   7   2   4      158.75      146.17      5.61 o 
   8   2   4       38.60       36.66      3.33 o 
   9   2   4      189.56      194.02      6.88 o 
  10   2   4        0.92       -2.34      2.39 o 
  11   2   4       33.90       34.36      3.78 o 
  12   2   4        8.50       10.30      2.86 o 
 -12   3   4        1.37        2.34      2.88 o 
 -11   3   4        3.53        4.05      2.86 o 
 -10   3   4        2.73        4.35      1.96 o 
  -9   3   4       47.53       45.42      3.86 o 
  -8   3   4        0.59        0.75      2.09 o 
  -7   3   4        1.46       -0.67      1.94 o 
  -6   3   4       87.46       83.47      4.21 o 
  -5   3   4       78.65       94.25      4.16 o 
  -4   3   4      115.51      102.03      4.21 o 
  -3   3   4      535.14      492.16      8.55 o 
  -2   3   4       69.79       87.00      3.59 o 
  -1   3   4     1732.65     1639.42     14.98 o 
   0   3   4       29.26       31.87      1.74 o 
   1   3   4      218.64      244.23      5.90 o 
   2   3   4       47.67       63.28      3.29 o 
   3   3   4       71.62       69.81      3.64 o 
   4   3   4      441.03      499.73      9.28 o 
   5   3   4       42.96       44.58      3.61 o 
   6   3   4      163.36      152.73      5.86 o 
   7   3   4      199.55      191.85      6.69 o 
   8   3   4      143.38      154.38      6.33 o 
   9   3   4       13.09       12.69      3.06 o 
  10   3   4        9.81       13.13      2.94 o 
  11   3   4        2.55        5.75      2.26 o 
 -11   4   4       28.93       32.54      4.80 o 
 -10   4   4        3.42        1.79      3.13 o 
  -9   4   4        1.28       -2.64      2.64 o 
  -8   4   4       60.91       59.81      4.93 o 
  -7   4   4       14.42        8.73      2.89 o 
  -6   4   4       28.93       20.15      3.16 o 
  -5   4   4      188.88      195.00      6.91 o 
  -4   4   4        1.76        0.87      1.96 o 
  -3   4   4        1.85        3.93      1.82 o 
  -2   4   4       12.55       11.12      2.09 o 
  -1   4   4        4.51        5.25      1.77 o 
   0   4   4      209.51      193.74     12.96 o 
   1   4   4       24.20       31.22      3.09 o 
   2   4   4       22.89       28.98      2.89 o 
   3   4   4       48.43       43.18      3.73 o 
   4   4   4        7.78       14.45      2.94 o 
   5   4   4      425.84      400.74     10.06 o 
   6   4   4        9.93        8.95      2.84 o 
   7   4   4       15.68       16.02      3.03 o 
   8   4   4        8.63       12.16      2.51 o 
   9   4   4       35.77       32.35      4.08 o 
  -8   5   4        0.12        2.44      2.51 o 
  -7   5   4       63.11       71.14      4.95 o 
  -6   5   4        7.40        7.09      2.93 o 
  -5   5   4       29.19       29.33      3.81 o 
  -4   5   4       54.15       60.98      4.53 o 
  -3   5   4      122.57      123.20      6.40 o 
  -2   5   4       73.31       66.90      5.13 o 
  -1   5   4       27.33       28.06      3.51 o 
   0   5   4       63.21       67.41      7.52 o 
   1   5   4       68.88       66.25      4.88 o 
   2   5   4       72.26       97.34      5.53 o 
   3   5   4       25.52       26.30      3.71 o 
   4   5   4        5.71        1.64      2.76 o 
   5   5   4        4.41        7.83      2.89 o 
   6   5   4       38.29       46.53      4.88 o 
   7   5   4        7.55        4.05      3.36 o 
  -2   6   4        1.99        1.09      2.91 o 
  -1   6   4       20.66       20.47      3.93 o 
   0   6   4       10.46       10.84      3.15 o 
   1   6   4       50.46       67.47      5.47 o 
 -13   0   5       64.33       64.79      5.30 o 
 -11   0   5      420.62      408.77     10.01 o 
  -9   0   5       86.29       91.72      4.48 o 
  -7   0   5        9.07       11.02      1.59 o 
  -5   0   5      227.60      254.41      4.96 o 
  -3   0   5      182.05      167.86      3.43 o 
  -1   0   5       10.23        3.11      0.77 o 
   1   0   5     1453.35     1388.97      9.44 o 
   3   0   5      601.18      579.41      6.95 o 
   5   0   5      143.66      147.04      4.24 o 
   7   0   5       93.81       71.41      3.71 o 
   9   0   5      287.03      279.24      7.92 o 
  11   0   5       13.74       15.32      3.33 o 
  13   0   5        3.14        2.69      2.44 o 
 -14   1   5       31.95       37.72      4.28 o 
 -13   1   5        7.85        8.46      3.01 o 
 -12   1   5       48.60       45.64      4.23 o 
 -11   1   5      118.86      122.79      5.68 o 
 -10   1   5        3.15        5.45      2.36 o 
  -9   1   5        6.43        4.38      1.79 o 
  -8   1   5      122.36      152.10      5.09 o 
  -7   1   5       11.40       12.16      1.94 o 
  -6   1   5      461.03      449.41      7.42 o 
  -5   1   5        7.30        7.98      1.17 o 
  -4   1   5       66.74       67.01      2.54 o 
  -3   1   5     1305.25     1284.64     10.31 o 
  -2   1   5        4.42        9.50      1.09 o 
  -1   1   5     7723.30     7730.36    106.31 o 
   0   1   5      137.32      154.28      5.34 o 
   1   1   5     4822.71     5212.65     86.48 o 
   2   1   5      339.95      338.01      5.33 o 
   3   1   5      150.57      148.87      3.92 o 
   4   1   5        7.11        8.56      1.59 o 
   5   1   5      202.42      197.37      5.20 o 
   6   1   5      186.71      220.76      5.84 o 
   7   1   5        5.76        4.30      1.62 o 
   8   1   5        4.71       -0.50      2.04 o 
   9   1   5        4.03        8.51      2.06 o 
  10   1   5        2.42        6.27      2.81 o 
  11   1   5       11.64       13.03      3.18 o 
  12   1   5        0.96        1.24      2.79 o 
  13   1   5        0.09        0.55      2.81 o 
 -13   2   5        0.00       -2.88      2.88 o 
 -12   2   5       11.97       11.74      2.96 o 
 -11   2   5       51.55       57.94      4.43 o 
 -10   2   5       14.79        8.28      2.51 o 
  -9   2   5      141.32      127.41      5.51 o 
  -8   2   5      638.91      601.49     10.59 o 
  -7   2   5      132.00      123.50      4.81 o 
  -6   2   5        6.35        4.35      1.77 o 
  -5   2   5      292.56      288.47      6.31 o 
  -4   2   5      497.11      455.36      7.58 o 
  -3   2   5      204.93      218.02      4.95 o 
  -2   2   5        8.85        9.25      1.32 o 
  -1   2   5       13.13       12.39      1.57 o 
   0   2   5     1006.89     1012.16     31.20 o 
   1   2   5       35.54       43.34      2.32 o 
   2   2   5      291.60      342.97      6.29 o 
   3   2   5       17.48       14.95      1.82 o 
   4   2   5     1657.94     1786.44     15.73 o 
   5   2   5        4.65       23.75      2.64 o 
   6   2   5      284.33      285.12      7.25 o 
   7   2   5      253.25      241.31      7.05 o 
   8   2   5       45.22       53.96      3.58 o 
   9   2   5       29.46       25.18      3.23 o 
  10   2   5      374.73      370.66     10.20 o 
  11   2   5       33.68       28.71      4.53 o 
  12   2   5        3.07        7.69      3.11 o 
 -12   3   5        4.14        7.06      2.76 o 
 -11   3   5       21.90       38.44      3.88 o 
 -10   3   5        0.10        1.99      2.26 o 
  -9   3   5      329.54      309.92      9.00 o 
  -8   3   5        2.70        0.20      2.29 o 
  -7   3   5        0.14       -0.17      1.77 o 
  -6   3   5      379.11      337.62      8.16 o 
  -5   3   5      345.48      330.92      7.64 o 
  -4   3   5      157.25      137.14      4.91 o 
  -3   3   5       85.17       80.42      3.76 o 
  -2   3   5      158.43      147.43      4.82 o 
  -1   3   5       24.41       21.82      2.21 o 
   0   3   5       40.76       40.71      3.50 o 
   1   3   5       78.29       75.46      3.61 o 
   2   3   5      193.41      239.90      6.24 o 
   3   3   5      171.81      172.06      5.51 o 
   4   3   5       19.91       24.61      2.66 o 
   5   3   5      266.32      278.97      7.47 o 
   6   3   5       26.25       19.13      3.16 o 
   7   3   5      111.59      108.35      5.36 o 
   8   3   5      289.82      269.47      8.59 o 
   9   3   5       49.31       50.15      4.63 o 
  10   3   5       36.07       31.25      3.83 o 
  11   3   5        1.70       -0.27      2.79 o 
 -10   4   5        8.09        4.90      3.48 o 
  -9   4   5        7.10        8.41      3.06 o 
  -8   4   5        0.37        0.22      2.76 o 
  -7   4   5       31.95       29.96      3.41 o 
  -6   4   5       13.96       13.73      2.99 o 
  -5   4   5       13.42        8.31      2.51 o 
  -4   4   5       18.58       19.88      2.49 o 
  -3   4   5      136.07      112.05      5.31 o 
  -2   4   5       24.72       25.90      2.94 o 
  -1   4   5       15.81       10.77      2.46 o 
   0   4   5      149.08      156.51      4.15 o 
   1   4   5      112.50      116.52      5.26 o 
   2   4   5      283.56      298.86      7.95 o 
   3   4   5      591.98      639.90     11.68 o 
   4   4   5      297.16      309.22      8.67 o 
   5   4   5      146.51      159.50      6.90 o 
   6   4   5       42.90       40.14      3.93 o 
   7   4   5       24.04       15.57      3.71 o 
   8   4   5       46.53       38.30      4.58 o 
   9   4   5        6.46       10.79      3.01 o 
  -8   5   5       23.10       25.40      3.76 o 
  -7   5   5       35.06       34.26      4.23 o 
  -6   5   5       86.61       93.25      5.78 o 
  -5   5   5      163.54      149.06      7.23 o 
  -4   5   5        2.76        0.47      3.01 o 
  -3   5   5       14.36       11.22      2.94 o 
  -2   5   5      118.26      104.66      5.70 o 
  -1   5   5       44.27       42.43      3.98 o 
   0   5   5      123.68      115.72     12.31 o 
   1   5   5       74.29       77.98      4.95 o 
   2   5   5       24.96       25.28      4.01 o 
   3   5   5       18.37       20.42      3.16 o 
   4   5   5        0.01        0.47      2.51 o 
   5   5   5       35.08       34.64      4.30 o 
   6   5   5       92.36       94.79      6.08 o 
 -14   0   6        7.84        7.39      3.01 o 
 -12   0   6       10.24        9.90      3.06 o 
 -10   0   6      383.78      358.99      8.46 o 
  -8   0   6     1052.17     1035.69     12.70 o 
  -6   0   6      221.32      237.62      5.43 o 
  -4   0   6       38.32       28.61      1.79 o 
  -2   0   6     1658.50     1528.26     10.68 o 
   0   0   6     4593.89     4624.14     55.91 o 
   2   0   6       67.21       65.08      2.39 o 
   4   0   6      194.90      197.60      4.65 o 
   6   0   6      727.16      777.41     10.58 o 
   8   0   6      307.80      318.59      7.98 o 
  10   0   6      127.56      123.52      5.96 o 
  12   0   6       31.15       23.93      3.86 o 
 -14   1   6       14.55       15.89      3.96 o 
 -13   1   6        1.34        5.62      2.39 o 
 -12   1   6       18.08       17.46      3.61 o 
 -11   1   6      409.39      421.13     10.39 o 
 -10   1   6        1.71        2.69      2.11 o 
  -9   1   6       59.32       59.68      3.66 o 
  -8   1   6       27.76       21.05      2.34 o 
  -7   1   6       15.91       15.82      2.16 o 
  -6   1   6      180.53      165.32      4.72 o 
  -5   1   6      881.72      885.89     10.20 o 
  -4   1   6      620.29      599.40      7.85 o 
  -3   1   6      193.26      179.57      4.15 o 
  -2   1   6     5778.25     5510.40     94.38 o 
  -1   1   6      134.12      135.86      3.47 o 
   0   1   6        4.66        6.54      0.77 o 
   1   1   6      194.59      235.32      4.63 o 
   2   1   6        8.83        7.16      1.34 o 
   3   1   6      136.75      141.16      4.09 o 
   4   1   6      353.19      361.78      6.82 o 
   5   1   6        4.73        9.55      1.72 o 
   6   1   6       25.58       31.50      2.46 o 
   7   1   6       71.94       82.08      4.06 o 
   8   1   6        0.04        0.50      1.79 o 
   9   1   6       27.57       27.87      3.21 o 
  10   1   6      217.57      202.97      7.68 o 
  11   1   6        1.00        1.39      2.69 o 
  12   1   6       41.76       45.61      4.35 o 
 -13   2   6       68.42       70.69      5.90 o 
 -12   2   6       24.92       27.79      3.61 o 
 -11   2   6        0.16       -1.52      2.36 o 
 -10   2   6        0.20        2.16      2.14 o 
  -9   2   6      123.31      107.93      5.06 o 
  -8   2   6      337.34      327.44      7.91 o 
  -7   2   6        3.22        5.57      1.54 o 
  -6   2   6      118.02      123.11      4.74 o 
  -5   2   6       50.18       47.23      2.71 o 
  -4   2   6      107.39      108.56      3.89 o 
  -3   2   6      139.73      148.67      4.42 o 
  -2   2   6      657.19      638.30      8.60 o 
  -1   2   6      412.16      376.38      6.59 o 
   0   2   6      890.60      983.38     18.24 o 
   1   2   6        9.41        6.39      1.37 o 
   2   2   6      497.47      540.56      8.26 o 
   3   2   6       24.56       27.82      2.31 o 
   4   2   6      491.90      509.02      8.75 o 
   5   2   6      514.49      540.86      9.47 o 
   6   2   6      386.30      373.82      8.47 o 
   7   2   6      599.67      577.54     11.03 o 
   8   2   6       41.83       40.29      3.91 o 
   9   2   6       67.63       66.30      4.93 o 
  10   2   6      189.70      190.59      8.10 o 
  11   2   6        0.65       -0.50      2.79 o 
  12   2   6        3.60        3.01      2.59 o 
 -12   3   6        0.37        0.27      2.76 o 
 -11   3   6      121.65      128.54      6.85 o 
 -10   3   6       16.42       18.56      3.28 o 
  -9   3   6      221.64      208.98      7.41 o 
  -8   3   6      127.14      131.85      5.81 o 
  -7   3   6       39.73       34.47      3.46 o 
  -6   3   6       10.86       11.12      2.14 o 
  -5   3   6       39.60       41.96      3.14 o 
  -4   3   6       35.80       25.48      2.66 o 
  -3   3   6      493.24      488.06      9.02 o 
  -2   3   6       85.43       72.37      3.54 o 
  -1   3   6      147.37      159.53      4.99 o 
   0   3   6      837.68      867.40     40.78 o 
   1   3   6       22.48       24.11      2.69 o 
   2   3   6      272.58      250.04      6.60 o 
   3   3   6      158.16      157.85      5.44 o 
   4   3   6       65.06       65.96      3.88 o 
   5   3   6      135.07      124.24      5.36 o 
   6   3   6      572.99      570.44     11.40 o 
   7   3   6      718.13      664.82     12.90 o 
   8   3   6        2.49        1.29      2.98 o 
   9   3   6       57.02       53.81      4.80 o 
  10   3   6        0.02       -1.02      3.13 o 
 -10   4   6        8.43        7.06      3.41 o 
  -9   4   6       25.39       28.56      4.08 o 
  -8   4   6       30.30       32.92      3.68 o 
  -7   4   6      203.11      174.51      7.38 o 
  -6   4   6       66.23       60.97      4.51 o 
  -5   4   6      146.96      118.16      5.66 o 
  -4   4   6       14.00       14.48      2.61 o 
  -3   4   6       35.89       34.86      3.19 o 
  -2   4   6      146.47      141.91      5.66 o 
  -1   4   6      293.35      251.93      7.62 o 
   0   4   6       96.14      114.90      7.41 o 
   1   4   6        0.11       -0.52      2.16 o 
   2   4   6       35.89       33.77      3.46 o 
   3   4   6       14.52       14.98      2.86 o 
   4   4   6      275.70      267.37      8.32 o 
   5   4   6        0.08       -2.39      2.39 o 
   6   4   6       72.27       72.40      4.80 o 
   7   4   6        1.11        2.14      2.81 o 
   8   4   6        3.45        3.03      2.98 o 
   9   4   6        2.81        3.26      3.03 o 
  -7   5   6       10.99       10.52      3.26 o 
  -6   5   6       56.11       50.92      5.23 o 
  -5   5   6       35.86       42.67      3.91 o 
  -4   5   6      158.32      150.40      7.18 o 
  -3   5   6       12.95       16.52      3.46 o 
  -2   5   6      108.42      112.79      6.20 o 
  -1   5   6        1.61        3.81      2.69 o 
   0   5   6        2.38       -0.91      2.24 o 
   1   5   6      104.72       87.65      5.58 o 
   2   5   6       49.26       49.90      4.28 o 
   3   5   6        0.98        1.67      2.88 o 
   4   5   6       11.29       10.40      3.13 o 
   5   5   6       49.68       45.91      4.88 o 
   6   5   6        0.05        4.33      2.79 o 
 -13   0   7        0.10        0.50      2.24 o 
 -11   0   7      201.97      207.47      7.31 o 
  -9   0   7      103.65       91.44      4.63 o 
  -7   0   7      202.31      204.70      5.62 o 
  -5   0   7      404.39      444.53      7.16 o 
  -3   0   7     1173.08     1275.72     10.82 o 
  -1   0   7     9799.53    10690.31    136.20 o 
   1   0   7      141.67      158.38      3.90 o 
   3   0   7      885.28      853.05      9.77 o 
   5   0   7      354.46      344.00      7.17 o 
   7   0   7        1.28        6.07      2.04 o 
   9   0   7       66.91       60.47      4.11 o 
  11   0   7       40.65       39.39      4.38 o 
 -14   1   7       42.70       50.44      4.95 o 
 -13   1   7       28.80       33.71      3.93 o 
 -12   1   7        0.93       -0.45      2.24 o 
 -11   1   7       12.02       14.83      2.74 o 
 -10   1   7        4.28        2.01      2.14 o 
  -9   1   7        1.63        0.50      2.16 o 
  -8   1   7       30.91       34.89      2.89 o 
  -7   1   7      465.05      460.35      8.69 o 
  -6   1   7      524.61      532.18      8.68 o 
  -5   1   7      689.91      657.70      9.10 o 
  -4   1   7      344.81      305.04      5.92 o 
  -3   1   7      694.09      665.87      8.24 o 
  -2   1   7     1306.34     1316.44     11.23 o 
  -1   1   7     1835.09     1978.53     13.74 o 
   0   1   7        5.93        3.42      1.08 o 
   1   1   7     1110.81     1146.07     10.60 o 
   2   1   7      126.14      125.87      3.77 o 
   3   1   7     1003.87      981.73     10.81 o 
   4   1   7        6.83        6.47      1.59 o 
   5   1   7      136.92      135.48      4.61 o 
   6   1   7       16.55       18.01      2.31 o 
   7   1   7       73.03       73.21      4.11 o 
   8   1   7       47.17       49.36      3.51 o 
   9   1   7      121.27      125.48      6.13 o 
  10   1   7        2.53        2.41      2.59 o 
  11   1   7        2.70        6.07      2.61 o 
  12   1   7       11.14       20.84      3.58 o 
 -13   2   7       15.49       26.14      3.68 o 
 -12   2   7       38.85       36.18      4.38 o 
 -11   2   7       29.77       36.50      3.71 o 
 -10   2   7       39.97       33.67      3.58 o 
  -9   2   7       15.11       12.21      2.86 o 
  -8   2   7      893.68      890.39     13.08 o 
  -7   2   7       86.45       88.83      4.38 o 
  -6   2   7      253.55      223.17      6.17 o 
  -5   2   7        8.45       15.55      1.87 o 
  -4   2   7       22.99       19.88      1.94 o 
  -3   2   7       12.86       22.54      2.16 o 
  -2   2   7      316.58      289.97      6.14 o 
  -1   2   7       59.40       54.20      2.99 o 
   0   2   7      103.97       99.44      8.85 o 
   1   2   7      206.88      202.97      5.27 o 
   2   2   7       32.00       32.28      2.41 o 
   3   2   7      553.35      559.81      9.21 o 
   4   2   7      140.53      167.38      5.26 o 
   5   2   7      199.92      193.62      6.02 o 
   6   2   7       38.27       40.32      3.41 o 
   7   2   7       33.19       36.68      3.33 o 
   8   2   7        1.61        2.36      2.49 o 
   9   2   7        7.31       12.51      2.69 o 
  10   2   7      133.93      144.71      7.05 o 
  11   2   7       27.46       29.53      3.86 o 
 -12   3   7        6.58        8.85      3.11 o 
 -11   3   7        5.69        0.50      2.93 o 
 -10   3   7       44.57       49.67      4.65 o 
  -9   3   7        3.59        1.27      2.59 o 
  -8   3   7        4.95        9.75      2.36 o 
  -7   3   7      536.40      480.85     10.71 o 
  -6   3   7       59.29       48.22      3.68 o 
  -5   3   7      208.82      193.67      6.12 o 
  -4   3   7        3.66        6.64      1.67 o 
  -3   3   7        0.77       -0.87      1.72 o 
  -2   3   7        0.40       -0.99      1.47 o 
  -1   3   7      121.02      132.63      4.76 o 
   0   3   7        4.84        3.90      1.17 o 
   1   3   7      193.89      192.52      6.04 o 
   2   3   7       82.73       73.43      3.94 o 
   3   3   7       28.22       27.84      2.91 o 
   4   3   7        7.67       10.17      2.66 o 
   5   3   7       31.13       23.36      3.06 o 
   6   3   7       12.94       20.70      2.96 o 
   7   3   7      235.83      191.03      7.56 o 
   8   3   7       12.59        9.18      3.28 o 
   9   3   7      137.67      115.76      6.80 o 
  10   3   7      100.38       95.97      6.13 o 
 -10   4   7        0.61        5.05      2.91 o 
  -9   4   7       27.80       30.05      3.76 o 
  -8   4   7       91.70      103.42      5.93 o 
  -7   4   7       69.12       75.46      4.98 o 
  -6   4   7      257.02      233.01      8.04 o 
  -5   4   7       44.74       45.77      3.88 o 
  -4   4   7      174.70      172.90      6.53 o 
  -3   4   7       56.51       67.91      4.21 o 
  -2   4   7        2.51       -0.37      1.99 o 
  -1   4   7        7.35        5.42      2.44 o 
   0   4   7       17.47       17.39      2.13 o 
   1   4   7       10.93        6.67      2.69 o 
   2   4   7       44.90       37.08      3.76 o 
   3   4   7       69.91       75.59      4.68 o 
   4   4   7       88.99       90.45      5.33 o 
   5   4   7        1.45        2.16      2.41 o 
   6   4   7       25.74       23.71      3.78 o 
   7   4   7       25.22       20.60      4.03 o 
   8   4   7       31.77       44.51      4.63 o 
  -7   5   7        0.82       -0.80      2.91 o 
  -6   5   7       34.73       32.92      4.43 o 
  -5   5   7        0.71        3.71      3.18 o 
  -4   5   7        7.00       13.48      3.03 o 
  -3   5   7        1.13       -2.79      2.79 o 
  -2   5   7        0.11        3.01      2.29 o 
  -1   5   7        4.88        4.38      1.96 o 
   0   5   7      118.56      104.82      4.30 o 
   1   5   7       11.06       11.49      3.41 o 
   2   5   7       15.86       15.55      3.51 o 
   3   5   7       11.51       11.81      3.26 o 
   4   5   7        8.74        0.00      3.31 o 
   5   5   7       12.49       21.27      3.58 o 
 -14   0   8        5.15        5.70      2.61 o 
 -12   0   8        4.15        6.94      2.51 o 
 -10   0   8      132.73      121.16      5.58 o 
  -8   0   8       70.37       -1.67      1.67 o 
  -6   0   8       25.40       22.25      2.02 o 
  -4   0   8      257.96      248.20      5.41 o 
  -2   0   8       34.37       27.46      1.92 o 
   0   0   8       63.58       75.92      2.07 o 
   2   0   8      831.49      842.69      9.78 o 
   4   0   8     1140.94     1145.37     12.49 o 
   6   0   8       57.40       54.28      3.36 o 
   8   0   8      416.01      433.09      9.92 o 
  10   0   8        7.73       11.91      3.01 o 
  12   0   8        0.35        0.55      2.61 o 
 -13   1   8        4.56        7.06      2.93 o 
 -12   1   8        3.27        6.19      2.54 o 
 -11   1   8      137.83      157.50      6.48 o 
 -10   1   8      110.24      122.50      5.51 o 
  -9   1   8       65.67       48.08      3.71 o 
  -8   1   8      109.43      109.95      4.61 o 
  -7   1   8      279.67      272.52      6.85 o 
  -6   1   8      112.51       99.32      4.14 o 
  -5   1   8      873.16      845.19     10.58 o 
  -4   1   8      344.87      310.73      6.37 o 
  -3   1   8      355.92      440.33      7.20 o 
  -2   1   8       23.76       21.75      1.92 o 
  -1   1   8      439.13      473.12      7.35 o 
   0   1   8       46.42       49.43      1.83 o 
   1   1   8       39.79       44.56      2.46 o 
   2   1   8      162.51      156.16      4.64 o 
   3   1   8      360.98      353.50      6.95 o 
   4   1   8      443.69      459.18      8.51 o 
   5   1   8        0.02       -0.99      1.49 o 
   6   1   8       32.60       30.33      2.96 o 
   7   1   8      154.17      160.29      5.98 o 
   8   1   8      152.10      153.00      6.28 o 
   9   1   8        2.43        4.60      2.44 o 
  10   1   8       86.42       80.03      5.58 o 
  11   1   8       21.56       11.14      3.63 o 
 -13   2   8        0.04       -1.62      3.01 o 
 -12   2   8       22.49       29.73      4.23 o 
 -11   2   8        0.56        1.12      2.19 o 
 -10   2   8        1.06        0.20      2.26 o 
  -9   2   8      125.85      114.23      5.51 o 
  -8   2   8        0.73        0.52      1.96 o 
  -7   2   8      130.80      131.03      5.14 o 
  -6   2   8       13.88        7.91      2.01 o 
  -5   2   8        3.28        1.77      1.49 o 
  -4   2   8       70.34       67.25      3.51 o 
  -3   2   8      473.42      436.56      8.09 o 
  -2   2   8        5.30        6.86      1.57 o 
  -1   2   8     2000.88     2084.72     16.71 o 
   0   2   8       58.77       67.33      2.33 o 
   1   2   8      629.07      707.00      9.83 o 
   2   2   8       45.74       44.91      3.01 o 
   3   2   8       60.67       65.86      3.66 o 
   4   2   8      183.66      190.80      5.94 o 
   5   2   8        3.92        4.30      2.04 o 
   6   2   8      106.97       98.49      4.83 o 
   7   2   8        5.97        5.30      2.76 o 
   8   2   8       38.63       44.39      4.03 o 
   9   2   8        1.08       -1.12      2.54 o 
  10   2   8       31.96       35.55      4.35 o 
  11   2   8        0.12       -3.23      3.23 o 
 -12   3   8       33.87       34.91      4.18 o 
 -11   3   8        8.55       10.84      2.91 o 
 -10   3   8       16.00       15.37      3.38 o 
  -9   3   8       67.46       67.22      4.85 o 
  -8   3   8       16.82       13.23      3.03 o 
  -7   3   8      165.34      162.73      6.23 o 
  -6   3   8        1.28        2.98      1.92 o 
  -5   3   8      258.21      237.73      7.24 o 
  -4   3   8       69.52       73.78      4.06 o 
  -3   3   8        6.14       12.24      1.84 o 
  -2   3   8       76.72       65.35      3.84 o 
  -1   3   8      224.97      224.16      6.54 o 
   0   3   8       30.98       30.93      2.01 o 
   1   3   8       79.91       70.59      3.96 o 
   2   3   8      229.10      244.29      6.99 o 
   3   3   8      148.99      155.04      5.86 o 
   4   3   8      489.52      521.45     10.68 o 
   5   3   8      136.58      123.83      5.98 o 
   6   3   8       73.99       70.34      4.78 o 
   7   3   8      197.67      208.14      7.71 o 
   8   3   8       76.17       74.19      5.43 o 
   9   3   8       44.97       33.40      4.55 o 
  10   3   8       10.13        8.48      3.73 o 
 -10   4   8        8.87       18.13      3.58 o 
  -9   4   8       57.66       66.53      5.28 o 
  -8   4   8        1.01       -1.19      2.98 o 
  -7   4   8       74.51       70.53      4.98 o 
  -6   4   8        2.65        2.14      2.39 o 
  -5   4   8      329.13      312.70      9.02 o 
  -4   4   8       23.90       17.47      3.43 o 
  -3   4   8        8.48        3.28      2.54 o 
  -2   4   8       76.08       59.16      4.46 o 
  -1   4   8      306.54      300.10      8.65 o 
   0   4   8      181.99      198.51      5.06 o 
   1   4   8      255.35      262.41      8.04 o 
   2   4   8       75.67       74.37      4.86 o 
   3   4   8       46.04       50.07      4.06 o 
   4   4   8        1.14        4.08      2.19 o 
   5   4   8        5.39        2.26      2.64 o 
   6   4   8        5.59        4.55      2.64 o 
   7   4   8       19.41        8.91      3.41 o 
   8   4   8       80.58       93.16      6.25 o 
  -7   5   8       71.82       71.29      5.90 o 
  -6   5   8        3.29        4.73      2.49 o 
  -5   5   8        7.19        7.88      3.43 o 
  -4   5   8      121.51      119.12      6.13 o 
  -3   5   8       28.58       23.51      3.96 o 
  -2   5   8       48.71       44.27      3.98 o 
  -1   5   8        0.54        0.72      2.64 o 
   0   5   8       37.21       37.10      2.91 o 
   1   5   8       23.69       21.35      3.83 o 
   2   5   8       47.18        0.75      2.94 o 
   3   5   8       38.31       37.70      4.48 o 
   4   5   8        9.91        7.64      2.96 o 
   5   5   8        1.71        5.50      2.88 o 
 -13   0   9       24.19       25.45      3.81 o 
 -11   0   9      196.27      187.22      7.28 o 
  -9   0   9      462.63      437.38      9.55 o 
  -7   0   9       44.59       39.80      2.89 o 
  -5   0   9      119.90      118.40      4.06 o 
  -3   0   9      216.30      277.04      5.80 o 
  -1   0   9      742.12      776.58      9.25 o 
   1   0   9      162.05      132.04      4.22 o 
   3   0   9      474.39      487.07      8.42 o 
   5   0   9        9.47        7.16      1.89 o 
   7   0   9       58.93       55.81      4.01 o 
   9   0   9       28.25       22.99      3.71 o 
  11   0   9        0.98        3.63      2.64 o 
 -13   1   9       12.30       13.66      3.13 o 
 -12   1   9       15.52       16.94      3.36 o 
 -11   1   9        6.84        0.22      2.46 o 
 -10   1   9       63.09       58.63      4.26 o 
  -9   1   9      192.30      178.94      6.41 o 
  -8   1   9        0.09       -1.14      1.82 o 
  -7   1   9       60.64       60.55      3.73 o 
  -6   1   9       55.13       42.35      3.01 o 
  -5   1   9      643.29      608.25      9.48 o 
  -4   1   9        0.48        0.60      1.34 o 
  -3   1   9       52.27       51.00      2.81 o 
  -2   1   9        4.97        3.03      1.12 o 
  -1   1   9       87.97      105.68      3.81 o 
   0   1   9        2.36        6.16      1.05 o 
   1   1   9       98.65       91.04      3.59 o 
   2   1   9      610.69      620.91      9.20 o 
   3   1   9       66.22       60.84      3.36 o 
   4   1   9       78.01       77.57      4.06 o 
   5   1   9       19.04       28.49      2.59 o 
   6   1   9        1.56        3.51      1.49 o 
   7   1   9        0.08       -2.01      2.21 o 
   8   1   9       73.60       76.19      5.00 o 
   9   1   9        9.08        4.63      3.26 o 
  10   1   9       48.56       47.88      4.36 o 
  11   1   9        9.17       10.84      2.89 o 
 -13   2   9        0.06       -0.82      2.56 o 
 -12   2   9       48.91       51.07      5.00 o 
 -11   2   9        9.46       12.01      3.13 o 
 -10   2   9       59.85       51.75      4.56 o 
  -9   2   9        3.61        0.97      2.46 o 
  -8   2   9       34.08       33.42      3.11 o 
  -7   2   9        3.51        1.82      2.01 o 
  -6   2   9      125.63      104.92      4.74 o 
  -5   2   9      159.84      160.24      5.41 o 
  -4   2   9       36.87       38.93      2.94 o 
  -3   2   9       86.70       84.04      3.89 o 
  -2   2   9      392.60      385.65      7.75 o 
  -1   2   9      475.32      467.32      8.47 o 
   0   2   9       73.15       81.97      4.16 o 
   1   2   9       57.99       60.01      3.46 o 
   2   2   9      138.04      144.79      5.01 o 
   3   2   9       60.73       69.07      3.73 o 
   4   2   9      199.97      179.82      6.09 o 
   5   2   9       99.26      103.31      5.06 o 
   6   2   9       64.81       65.92      4.23 o 
   7   2   9       32.47       29.39      3.38 o 
   8   2   9       94.86       94.71      5.28 o 
   9   2   9        2.87        0.95      2.89 o 
  10   2   9        0.45        2.06      2.79 o 
 -11   3   9       48.99       52.88      4.98 o 
 -10   3   9       19.72       22.49      3.56 o 
  -9   3   9      145.42      157.16      6.83 o 
  -8   3   9       13.36       17.64      3.06 o 
  -7   3   9      229.43      240.49      7.84 o 
  -6   3   9      260.14      256.10      7.79 o 
  -5   3   9        0.05       -0.52      1.79 o 
  -4   3   9       36.78       35.74      3.11 o 
  -3   3   9        5.62        0.50      1.92 o 
  -2   3   9      172.79      158.79      5.84 o 
  -1   3   9       70.72       63.42      3.91 o 
   0   3   9      304.27      360.34      5.90 o 
   1   3   9       41.11       33.13      3.29 o 
   2   3   9      235.87      247.57      7.47 o 
   3   3   9      134.44      126.25      5.61 o 
   4   3   9       45.46       44.05      4.08 o 
   5   3   9      317.04      309.55      8.90 o 
   6   3   9       34.80       38.15      3.78 o 
   7   3   9        5.98        9.33      2.84 o 
   8   3   9        5.35        4.15      3.16 o 
   9   3   9       34.16       26.65      4.38 o 
  -9   4   9        6.68        7.29      3.03 o 
  -8   4   9       16.96       14.00      2.91 o 
  -7   4   9        0.27       -2.76      2.76 o 
  -6   4   9      137.74      133.72      6.33 o 
  -5   4   9        1.12        3.41      2.39 o 
  -4   4   9      340.11      323.67      9.20 o 
  -3   4   9      171.86      174.47      6.86 o 
  -2   4   9       11.64       12.51      2.51 o 
  -1   4   9       52.37       61.75      4.26 o 
   0   4   9       41.20       51.09      2.89 o 
   1   4   9        5.38       13.78      2.98 o 
   2   4   9      127.68      128.25      6.10 o 
   3   4   9       14.89       17.69      3.11 o 
   4   4   9        8.27       11.27      2.98 o 
   5   4   9       18.00       19.88      3.43 o 
   6   4   9        2.25        3.76      2.49 o 
   7   4   9        0.34       -3.11      3.11 o 
  -6   5   9       16.43       11.37      3.56 o 
  -5   5   9       17.55       17.54      3.33 o 
  -4   5   9       35.53       31.87      4.23 o 
  -3   5   9        0.76        0.50      3.08 o 
  -2   5   9      147.65      149.97      7.50 o 
  -1   5   9       69.79       80.46      5.55 o 
   0   5   9       12.45       13.80      2.47 o 
   1   5   9       43.12       43.52      4.13 o 
   2   5   9       51.22       49.57      4.93 o 
   3   5   9        4.72        4.75      3.23 o 
   4   5   9        0.09        2.74      2.81 o 
 -12   0  10      157.62      161.93      7.18 o 
 -10   0  10        6.08        7.29      2.66 o 
  -8   0  10       75.55       62.81      3.84 o 
  -6   0  10      527.94      566.09      9.63 o 
  -4   0  10      238.96      228.37      5.75 o 
  -2   0  10     1021.85      997.29     11.31 o 
   0   0  10      348.08      318.58      4.64 o 
   2   0  10      192.23      199.14      5.67 o 
   4   0  10      608.68      629.89     10.47 o 
   6   0  10       75.87       80.18      4.33 o 
   8   0  10       57.12       61.61      4.80 o 
  10   0  10       25.99       21.37      3.73 o 
 -13   1  10        3.81        5.02      2.84 o 
 -12   1  10       80.28       89.36      5.60 o 
 -11   1  10        2.97        6.19      1.94 o 
 -10   1  10       28.51       29.81      3.53 o 
  -9   1  10       90.61       85.75      4.88 o 
  -8   1  10      404.15      419.74      9.52 o 
  -7   1  10        1.00       -1.89      1.89 o 
  -6   1  10        2.83        0.87      1.24 o 
  -5   1  10       96.51       80.61      3.94 o 
  -4   1  10       15.05       12.19      1.92 o 
  -3   1  10      143.93      133.65      4.62 o 
  -2   1  10      465.67      491.75      8.47 o 
  -1   1  10       15.72        7.89      1.59 o 
   0   1  10       51.97       57.53      2.22 o 
   1   1  10      469.49      488.79      8.67 o 
   2   1  10      113.78      120.95      4.61 o 
   3   1  10        5.62        4.50      2.14 o 
   4   1  10        0.01        1.82      1.79 o 
   5   1  10       39.99       38.18      3.16 o 
   6   1  10       29.92       29.51      3.26 o 
   7   1  10        3.63        7.01      2.09 o 
   8   1  10       80.40       79.30      5.05 o 
   9   1  10       44.85       57.01      4.60 o 
  10   1  10       15.41       10.42      3.56 o 
 -12   2  10        0.62        0.25      2.84 o 
 -11   2  10        5.22        9.28      2.51 o 
 -10   2  10      146.26      149.46      6.83 o 
  -9   2  10      375.37      400.43      9.96 o 
  -8   2  10        0.24        2.44      1.91 o 
  -7   2  10      230.16      218.28      7.07 o 
  -6   2  10      101.75       91.86      4.53 o 
  -5   2  10      190.46      185.41      5.99 o 
  -4   2  10       72.59       71.28      3.86 o 
  -3   2  10     1316.44     1381.78     14.85 o 
  -2   2  10      286.98      311.96      7.43 o 
  -1   2  10       25.23       29.96      2.86 o 
   0   2  10     1575.91     1656.70     47.57 o 
   1   2  10       24.40       26.18      2.79 o 
   2   2  10       31.84       30.33      2.86 o 
   3   2  10        7.65        7.49      2.16 o 
   4   2  10      205.92      190.63      6.59 o 
   5   2  10        4.98        8.18      2.46 o 
   6   2  10       55.52       59.39      4.41 o 
   7   2  10      153.81      157.46      6.73 o 
   8   2  10       48.17       57.86      4.60 o 
   9   2  10       29.64       29.38      4.38 o 
  10   2  10       14.35        8.91      3.88 o 
 -11   3  10       44.19       52.46      5.28 o 
 -10   3  10       77.79       68.59      5.10 o 
  -9   3  10        1.91        0.70      2.44 o 
  -8   3  10       86.32       70.35      5.48 o 
  -7   3  10       14.85       12.98      3.13 o 
  -6   3  10       68.57       64.38      4.41 o 
  -5   3  10       54.93       52.97      3.98 o 
  -4   3  10        8.49        1.42      2.26 o 
  -3   3  10       11.77       17.49      2.86 o 
  -2   3  10      492.00      481.79     10.06 o 
  -1   3  10       37.17       38.08      3.48 o 
   0   3  10        6.13        9.25      2.64 o 
   1   3  10        0.13        1.57      1.79 o 
   2   3  10       13.54       10.25      2.59 o 
   3   3  10      275.89      285.62      8.22 o 
   4   3  10       37.79       46.51      3.88 o 
   5   3  10        2.82        2.51      2.61 o 
   6   3  10       14.44       13.86      2.96 o 
   7   3  10       44.73       49.97      4.48 o 
   8   3  10        8.12        8.46      3.31 o 
   9   3  10       51.72       62.07      5.30 o 
  -9   4  10        8.65        6.42      2.93 o 
  -8   4  10        0.81        3.81      2.66 o 
  -7   4  10        6.50        3.61      2.98 o 
  -6   4  10      130.73      129.71      6.78 o 
  -5   4  10       53.71       54.38      4.60 o 
  -4   4  10      124.62      111.05      6.08 o 
  -3   4  10      120.47      116.28      5.90 o 
  -2   4  10       13.21       15.62      3.03 o 
  -1   4  10        1.96       -1.04      2.64 o 
   0   4  10       20.12       16.63      2.15 o 
   1   4  10       47.27       47.96      4.38 o 
   2   4  10       45.73       44.42      4.16 o 
   3   4  10        1.38        1.59      2.84 o 
   4   4  10       42.06       53.13      4.60 o 
   5   4  10        4.76       -0.75      2.81 o 
   6   4  10        4.20        3.66      3.46 o 
  -5   5  10       18.48       20.25      3.61 o 
  -4   5  10       18.39       16.09      3.66 o 
  -3   5  10       27.22       21.77      3.91 o 
  -2   5  10       54.69       50.07      4.98 o 
  -1   5  10        8.93        5.89      3.01 o 
   0   5  10        1.45       -1.74      2.33 o 
   1   5  10        2.20        3.41      3.01 o 
   2   5  10       26.21       -2.14      3.51 o 
   3   5  10       19.89       18.38      3.38 o 
 -13   0  11        5.78        6.12      3.03 o 
 -11   0  11        4.53        3.58      2.66 o 
  -9   0  11      565.03      586.91     11.77 o 
  -7   0  11      108.85      107.95      4.63 o 
  -5   0  11      449.82      435.61      8.53 o 
  -3   0  11     1986.95     2012.62     17.10 o 
  -1   0  11     1123.94     1150.29     12.79 o 
   1   0  11      526.14      564.65      9.43 o 
   3   0  11      371.87      358.81      8.09 o 
   5   0  11      167.31      172.52      6.16 o 
   7   0  11        8.52        9.30      2.51 o 
   9   0  11      287.91      290.03      9.61 o 
 -13   1  11       25.52       31.50      4.63 o 
 -12   1  11       14.54       10.75      3.18 o 
 -11   1  11        3.45        5.97      2.59 o 
 -10   1  11       66.41       65.55      4.75 o 
  -9   1  11      454.05      449.74     10.52 o 
  -8   1  11       14.27        8.28      2.59 o 
  -7   1  11     1119.95     1136.80     14.83 o 
  -6   1  11       34.09       34.79      3.06 o 
  -5   1  11       15.43       15.27      2.31 o 
  -4   1  11        3.27        2.93      1.77 o 
  -3   1  11       54.32       53.80      3.14 o 
  -2   1  11       88.23       82.55      3.89 o 
  -1   1  11      945.55      991.78     12.22 o 
   0   1  11        8.89        5.00      1.42 o 
   1   1  11      570.90      565.29      9.76 o 
   2   1  11        6.17        3.93      2.14 o 
   3   1  11       21.65       24.51      2.51 o 
   4   1  11      275.33      268.60      7.52 o 
   5   1  11      172.34      157.43      6.11 o 
   6   1  11       70.12       70.26      4.33 o 
   7   1  11      203.47      209.90      7.41 o 
   8   1  11       36.73       30.08      4.11 o 
   9   1  11        8.25        6.89      3.43 o 
  10   1  11       82.45       92.32      6.20 o 
 -12   2  11        2.00        5.32      2.93 o 
 -11   2  11        0.07       -1.47      2.41 o 
 -10   2  11        8.45       10.25      2.93 o 
  -9   2  11       13.79        9.73      3.13 o 
  -8   2  11       19.98       17.34      2.96 o 
  -7   2  11        0.07       -1.84      2.19 o 
  -6   2  11        0.01       -1.04      2.21 o 
  -5   2  11       85.88       80.18      4.56 o 
  -4   2  11        9.48        8.21      2.44 o 
  -3   2  11        8.47       11.96      2.59 o 
  -2   2  11       54.87       60.70      3.83 o 
  -1   2  11      362.20      325.51      7.94 o 
   0   2  11      190.01      180.89      5.82 o 
   1   2  11        4.56        2.51      2.06 o 
   2   2  11      165.53      163.75      5.94 o 
   3   2  11        0.01       -1.54      2.04 o 
   4   2  11        6.82        6.74      2.64 o 
   5   2  11        0.01       -0.40      2.36 o 
   6   2  11        7.77        7.31      2.74 o 
   7   2  11       56.83       57.52      4.70 o 
   8   2  11       98.29       92.22      6.13 o 
   9   2  11       26.88       30.92      4.23 o 
 -11   3  11       24.65       34.63      4.18 o 
 -10   3  11        2.72        6.62      2.59 o 
  -9   3  11        2.61        4.78      2.36 o 
  -8   3  11       30.35       41.97      3.88 o 
  -7   3  11      156.78      140.69      6.46 o 
  -6   3  11      194.17      194.54      7.06 o 
  -5   3  11      115.15      110.67      5.48 o 
  -4   3  11      245.36      220.57      7.42 o 
  -3   3  11       72.57       79.73      4.46 o 
  -2   3  11      229.05      237.24      7.26 o 
  -1   3  11      202.93      178.39      6.39 o 
   0   3  11      382.28      376.02      9.82 o 
   1   3  11       25.63       31.57      3.26 o 
   2   3  11      103.49       96.43      5.08 o 
   3   3  11       22.03       22.79      3.18 o 
   4   3  11       21.86       17.02      3.38 o 
   5   3  11       59.07       55.31      4.58 o 
   6   3  11       27.09       17.94      3.73 o 
   7   3  11        9.26       17.11      3.51 o 
   8   3  11       89.17      108.88      6.47 o 
  -8   4  11        3.10        4.45      2.86 o 
  -7   4  11        5.00        5.25      3.08 o 
  -6   4  11        5.42       10.30      3.23 o 
  -5   4  11       14.50       16.67      3.46 o 
  -4   4  11        0.02        1.79      2.54 o 
  -3   4  11       47.33       68.31      4.60 o 
  -2   4  11       23.67       19.90      3.31 o 
  -1   4  11       10.47       14.63      2.79 o 
   0   4  11        0.02       -0.65      1.77 o 
   1   4  11        5.37        5.82      2.59 o 
   2   4  11       10.39       21.64      3.41 o 
   3   4  11        0.51       -0.72      2.44 o 
   4   4  11       23.58       22.56      3.81 o 
   5   4  11        1.15        6.49      2.71 o 
   6   4  11        0.39        1.91      2.79 o 
  -4   5  11       10.14       11.49      3.53 o 
  -3   5  11       47.76       56.27      5.23 o 
  -2   5  11       14.57        9.88      3.66 o 
  -1   5  11        8.64        7.19      3.61 o 
   0   5  11       31.95       26.84      2.95 o 
   1   5  11       26.19       20.15      4.23 o 
 -12   0  12        2.94        3.53      2.44 o 
 -10   0  12       23.34       13.98      2.84 o 
  -8   0  12        3.68        6.09      2.04 o 
  -6   0  12       42.02       36.49      3.19 o 
  -4   0  12      163.41      170.40      5.59 o 
  -2   0  12      201.08      186.18      5.72 o 
   0   0  12      306.76      315.95      5.22 o 
   2   0  12      481.00      453.74      9.23 o 
   4   0  12      203.35      195.88      6.86 o 
   6   0  12      154.43      158.92      6.51 o 
   8   0  12       67.26       72.24      5.25 o 
  10   0  12        6.69       11.59      2.86 o 
 -12   1  12        2.27       -2.46      2.46 o 
 -11   1  12       17.31       12.41      3.33 o 
 -10   1  12        1.43       -0.87      2.49 o 
  -9   1  12       44.03       39.30      4.01 o 
  -8   1  12        0.47        3.03      1.96 o 
  -7   1  12       41.25       35.22      3.88 o 
  -6   1  12       92.05       99.66      4.98 o 
  -5   1  12       50.82       46.05      3.58 o 
  -4   1  12      432.75      451.48      9.30 o 
  -3   1  12        0.00        0.15      1.72 o 
  -2   1  12      595.72      597.54     10.01 o 
  -1   1  12        6.73        7.14      2.14 o 
   0   1  12       66.37       62.29      4.68 o 
   1   1  12      218.66      207.19      6.42 o 
   2   1  12       22.87       28.81      2.79 o 
   3   1  12        1.37        2.34      2.14 o 
   4   1  12      141.84      138.73      5.81 o 
   5   1  12      134.34      134.28      5.98 o 
   6   1  12        4.58        5.35      2.81 o 
   7   1  12        3.94        3.33      2.86 o 
   8   1  12       13.99       13.93      3.41 o 
   9   1  12        2.16       -3.18      3.18 o 
 -12   2  12        0.14        0.55      2.54 o 
 -11   2  12        0.00        2.81      2.24 o 
 -10   2  12        1.25       -2.64      2.64 o 
  -9   2  12       15.68       19.90      3.68 o 
  -8   2  12      354.60      352.72      9.88 o 
  -7   2  12      302.60      288.41      8.65 o 
  -6   2  12      306.13      295.80      8.40 o 
  -5   2  12      803.42      818.07     12.78 o 
  -4   2  12       24.31       19.18      2.84 o 
  -3   2  12      130.96      117.91      5.28 o 
  -2   2  12       28.70       24.51      3.11 o 
  -1   2  12      321.94      322.50      8.10 o 
   0   2  12       41.90       41.46      2.45 o 
   1   2  12      130.52      135.87      5.63 o 
   2   2  12      148.74      169.21      6.31 o 
   3   2  12      502.71      493.83     10.56 o 
   4   2  12        0.14       -2.39      2.39 o 
   5   2  12      173.98      179.88      7.38 o 
   6   2  12       44.34       43.35      4.28 o 
   7   2  12       29.29       25.03      3.71 o 
   8   2  12        0.02        0.77      2.91 o 
   9   2  12        0.05       -1.39      3.18 o 
 -10   3  12        0.46       -2.96      2.96 o 
  -9   3  12        3.40       -1.24      2.59 o 
  -8   3  12       10.81       20.87      3.28 o 
  -7   3  12       44.38       41.81      4.31 o 
  -6   3  12       12.07       14.85      3.01 o 
  -5   3  12        0.03       -0.20      2.29 o 
  -4   3  12        0.20       -0.20      1.94 o 
  -3   3  12      144.61      132.28      5.93 o 
  -2   3  12      126.77      118.54      6.08 o 
  -1   3  12       12.05        9.60      2.86 o 
   0   3  12       78.27       68.84      3.37 o 
   1   3  12       76.97       88.74      5.15 o 
   2   3  12      219.65      229.04      7.79 o 
   3   3  12        2.21        5.75      2.04 o 
   4   3  12        2.93        7.36      2.64 o 
   5   3  12        5.78        8.71      2.71 o 
   6   3  12        6.73        5.97      3.36 o 
   7   3  12        1.75        0.52      2.93 o 
  -8   4  12        6.27        3.53      2.84 o 
  -7   4  12        0.06        4.15      2.59 o 
  -6   4  12       39.73       36.78      4.18 o 
  -5   4  12        0.00        1.69      2.46 o 
  -4   4  12      117.61      106.92      6.00 o 
  -3   4  12        0.72       -2.31      2.31 o 
  -2   4  12       89.53       90.77      5.70 o 
  -1   4  12       12.56        5.75      2.89 o 
   0   4  12        2.57       -0.39      1.87 o 
   1   4  12       12.48        8.28      3.38 o 
   2   4  12      135.59      138.28      6.63 o 
   3   4  12        0.80        3.51      2.76 o 
   4   4  12       16.55       13.03      3.96 o 
   5   4  12       48.81       59.75      5.33 o 
 -11   0  13        1.90       10.69      2.81 o 
  -9   0  13        0.01       -1.89      2.26 o 
  -7   0  13        2.64        4.05      2.31 o 
  -5   0  13      281.72      260.78      7.45 o 
  -3   0  13        2.36        2.16      1.64 o 
  -1   0  13      501.75      500.06      9.61 o 
   1   0  13       20.48       18.86      2.74 o 
   3   0  13        4.02        3.88      2.11 o 
   5   0  13       59.45       66.91      4.41 o 
   7   0  13        3.95        2.31      2.69 o 
   9   0  13      148.06      152.72      7.53 o 
 -12   1  13       33.59       42.40      4.75 o 
 -11   1  13        2.07       -0.75      2.96 o 
 -10   1  13        1.31        0.70      2.01 o 
  -9   1  13        3.41        1.29      2.04 o 
  -8   1  13       83.36       85.94      5.20 o 
  -7   1  13      341.36      325.37      8.73 o 
  -6   1  13      226.63      203.08      6.82 o 
  -5   1  13      196.12      182.46      6.41 o 
  -4   1  13        4.27        1.17      2.29 o 
  -3   1  13       95.36       98.65      4.81 o 
  -2   1  13        1.42       -0.32      2.09 o 
  -1   1  13       87.34       85.71      4.68 o 
   0   1  13       91.30       97.77      4.45 o 
   1   1  13      122.15      122.42      5.33 o 
   2   1  13       47.37       48.49      3.58 o 
   3   1  13      385.86      400.38      9.41 o 
   4   1  13       36.04       30.53      3.46 o 
   5   1  13      258.20      276.44      8.61 o 
   6   1  13        0.12        1.54      2.71 o 
   7   1  13       31.61       29.83      3.53 o 
   8   1  13       57.04       60.21      5.13 o 
   9   1  13       67.37       53.37      5.23 o 
 -11   2  13        0.83        7.16      2.56 o 
 -10   2  13        0.41        1.49      2.26 o 
  -9   2  13        0.74       -2.09      2.44 o 
  -8   2  13       80.41       93.22      5.45 o 
  -7   2  13       14.02       12.98      2.94 o 
  -6   2  13       16.97       14.13      2.96 o 
  -5   2  13       69.81       68.24      4.31 o 
  -4   2  13      133.66      136.14      5.73 o 
  -3   2  13        0.21        0.00      2.04 o 
  -2   2  13      106.15      117.50      5.26 o 
  -1   2  13       38.46       34.52      3.43 o 
   0   2  13      312.25      300.15     17.36 o 
   1   2  13      133.79      133.72      5.81 o 
   2   2  13       23.63       16.79      2.94 o 
   3   2  13       80.98       73.43      5.08 o 
   4   2  13      110.28      109.31      5.68 o 
   5   2  13        4.54        0.45      2.79 o 
   6   2  13        7.88        9.48      2.71 o 
   7   2  13       42.98       37.97      3.88 o 
   8   2  13        3.13        3.26      2.74 o 
 -10   3  13       22.15       29.08      4.45 o 
  -9   3  13        2.43        4.40      2.36 o 
  -8   3  13        4.88        4.65      2.26 o 
  -7   3  13        1.30       -1.39      2.44 o 
  -6   3  13        0.05       -0.90      2.14 o 
  -5   3  13        0.96        2.81      2.14 o 
  -4   3  13      199.19      208.88      7.46 o 
  -3   3  13       16.59       19.40      3.18 o 
  -2   3  13       49.41       48.93      4.26 o 
  -1   3  13      479.96      482.33     11.22 o 
   0   3  13        9.10       13.47      2.10 o 
   1   3  13       73.35       67.84      4.68 o 
   2   3  13       39.45       39.32      4.18 o 
   3   3  13        1.19       -0.22      2.54 o 
   4   3  13       20.00       22.54      3.28 o 
   5   3  13        1.89        1.24      2.66 o 
   6   3  13       20.68       19.78      4.10 o 
  -7   4  13       15.74       24.13      3.16 o 
  -6   4  13       20.78       21.97      3.68 o 
  -5   4  13        1.45       -2.04      2.61 o 
  -4   4  13       13.44       11.42      3.26 o 
  -3   4  13        1.22       -0.25      2.66 o 
  -2   4  13      171.40      181.83      7.83 o 
  -1   4  13       13.92       11.89      3.43 o 
   0   4  13       20.72       20.83      2.67 o 
   1   4  13        8.82        7.74      3.53 o 
   2   4  13       18.04       14.33      3.68 o 
   3   4  13       59.30       65.58      5.58 o 
   4   4  13        5.19        4.95      3.08 o 
 -12   0  14        0.63       -3.16      3.16 o 
 -10   0  14       35.96       41.50      3.96 o 
  -8   0  14      129.15      163.24      6.80 o 
  -6   0  14      445.41      462.32     10.40 o 
  -4   0  14      135.74      152.78      5.96 o 
  -2   0  14      160.00      170.91      6.11 o 
   0   0  14        0.81       -1.50      1.50 o 
   2   0  14        6.34        5.87      2.44 o 
   4   0  14       26.34       21.52      3.16 o 
   6   0  14       91.25       91.12      5.50 o 
   8   0  14        0.05        4.50      2.74 o 
 -11   1  14        3.73        0.52      3.01 o 
 -10   1  14       14.26       20.15      3.41 o 
  -9   1  14       69.46       65.97      4.93 o 
  -8   1  14        0.02       -2.31      2.31 o 
  -7   1  14       87.89      109.87      5.35 o 
  -6   1  14        9.95       11.94      2.46 o 
  -5   1  14       48.16       44.90      3.43 o 
  -4   1  14        8.97        7.51      2.44 o 
  -3   1  14      719.32      718.89     12.31 o 
  -2   1  14        0.61       -2.14      2.14 o 
  -1   1  14        1.68        2.26      2.14 o 
   0   1  14        5.45        6.67      1.64 o 
   1   1  14       10.28        2.19      2.76 o 
   2   1  14       38.30       37.60      3.56 o 
   3   1  14        0.84        0.99      2.41 o 
   4   1  14       24.34       25.45      3.16 o 
   5   1  14       17.71       15.05      3.18 o 
   6   1  14       42.56       45.79      4.03 o 
   7   1  14       20.57       19.95      3.83 o 
   8   1  14       52.26       48.48      5.30 o 
 -11   2  14        6.20        4.97      2.96 o 
 -10   2  14        3.68        5.94      2.69 o 
  -9   2  14       96.01      131.19      6.50 o 
  -8   2  14        8.32       11.96      2.96 o 
  -7   2  14        2.50        3.93      2.56 o 
  -6   2  14        0.12        2.71      2.31 o 
  -5   2  14      109.55      111.58      5.28 o 
  -4   2  14      126.87      143.04      6.23 o 
  -3   2  14        1.06        2.49      1.96 o 
  -2   2  14      173.77      161.60      6.43 o 
  -1   2  14        1.22        3.43      2.29 o 
   0   2  14       38.24       37.56      3.37 o 
   1   2  14       16.39        9.75      2.94 o 
   2   2  14      111.03       99.27      5.58 o 
   3   2  14       81.60       76.39      5.20 o 
   4   2  14       32.15       33.99      3.51 o 
   5   2  14       59.82       57.10      4.95 o 
   6   2  14       27.53       25.72      3.86 o 
   7   2  14        1.31       -0.27      2.79 o 
  -9   3  14        2.53       -2.71      3.21 o 
  -8   3  14        0.13        1.29      2.66 o 
  -7   3  14        0.36       -2.46      2.71 o 
  -6   3  14       23.62       18.68      3.58 o 
  -5   3  14       44.93       56.76      4.38 o 
  -4   3  14       33.71       33.07      4.01 o 
  -3   3  14      120.61      120.63      5.95 o 
  -2   3  14      133.01      154.17      6.60 o 
  -1   3  14       75.77       67.45      4.83 o 
   0   3  14       24.86       26.25      2.62 o 
   1   3  14       45.41       38.25      4.21 o 
   2   3  14       15.08       14.20      3.43 o 
   3   3  14        4.06        7.01      2.89 o 
   4   3  14        6.02       -1.27      3.38 o 
   5   3  14        1.33        4.75      2.66 o 
  -6   4  14        8.60       14.77      3.90 o 
  -5   4  14       11.35       15.97      3.13 o 
  -4   4  14        3.22       11.74      2.89 o 
  -3   4  14        0.05       -0.77      2.79 o 
  -2   4  14        9.60       11.76      3.86 o 
  -1   4  14        1.80       -0.25      3.01 o 
   0   4  14        3.31        3.80      2.60 o 
   1   4  14       17.20       15.30      3.41 o 
   2   4  14        5.23        2.16      2.98 o 
 -11   0  15      260.55      335.16     10.61 o 
  -9   0  15       68.53       80.48      5.18 o 
  -7   0  15      351.37      323.78      9.53 o 
  -5   0  15      254.12      230.52      7.57 o 
  -3   0  15     1122.55     1162.21     15.50 o 
  -1   0  15      104.37      106.52      5.23 o 
   1   0  15      104.73      107.84      5.68 o 
   3   0  15        9.93       10.00      2.79 o 
   5   0  15       46.76       42.28      4.31 o 
   7   0  15      162.32      164.24      7.90 o 
 -11   1  15        2.62        2.44      3.16 o 
 -10   1  15        0.41        1.02      2.76 o 
  -9   1  15        4.22        9.85      2.86 o 
  -8   1  15        5.12        2.26      2.34 o 
  -7   1  15       16.72       24.58      3.38 o 
  -6   1  15       70.67       68.54      4.76 o 
  -5   1  15       81.84      101.57      5.33 o 
  -4   1  15        8.70       11.81      2.69 o 
  -3   1  15        2.79       -2.71      2.71 o 
  -2   1  15      133.71      131.10      5.88 o 
  -1   1  15      301.94      306.82      8.50 o 
   0   1  15       15.72       17.07      2.09 o 
   1   1  15      281.78      265.32      8.22 o 
   2   1  15      280.25      294.66      8.62 o 
   3   1  15        9.11        6.84      2.89 o 
   4   1  15        2.45        8.08      2.26 o 
   5   1  15        9.77        7.14      3.18 o 
   6   1  15        1.98        4.30      2.76 o 
   7   1  15        0.22        4.85      2.56 o 
 -10   2  15        0.92        7.04      2.44 o 
  -9   2  15       11.63       11.79      3.36 o 
  -8   2  15        4.26        4.13      2.44 o 
  -7   2  15       85.51       86.60      5.53 o 
  -6   2  15        0.37        6.47      2.31 o 
  -5   2  15       58.07       56.93      4.41 o 
  -4   2  15       61.46       62.90      4.63 o 
  -3   2  15       19.53       16.97      3.46 o 
  -2   2  15        7.73       11.94      2.89 o 
  -1   2  15        2.98        0.62      2.56 o 
   0   2  15       95.01      101.59      4.47 o 
   1   2  15       45.76       37.98      4.08 o 
   2   2  15        3.00        3.33      2.56 o 
   3   2  15       54.69       57.15      5.00 o 
   4   2  15      136.13      130.21      6.58 o 
   5   2  15        0.02        0.50      2.66 o 
   6   2  15       27.53       28.73      4.06 o 
  -8   3  15        0.31        1.07      3.01 o 
  -7   3  15        4.30        4.40      2.89 o 
  -6   3  15        1.23        2.74      2.51 o 
  -5   3  15       29.22       35.18      4.08 o 
  -4   3  15      103.78      109.56      6.40 o 
  -3   3  15        2.85        2.59      3.03 o 
  -2   3  15      213.10      217.21      8.43 o 
  -1   3  15       94.82       77.20      5.35 o 
   0   3  15        2.50        5.73      2.60 o 
   1   3  15       16.95       25.85      3.48 o 
   2   3  15       69.66       72.59      5.30 o 
   3   3  15        0.34        1.54      2.69 o 
   4   3  15        1.18        7.51      2.51 o 
  -4   4  15        0.14       -0.55      2.66 o 
  -3   4  15        5.20        9.77      3.18 o 
  -2   4  15       35.56       37.84      4.25 o 
  -1   4  15       22.62       20.32      4.33 o 
   0   4  15      108.09      113.82      4.99 o 
 -10   0  16        1.30       -0.27      3.08 o 
  -8   0  16       36.12       28.27      4.11 o 
  -6   0  16        3.04        1.72      2.91 o 
  -4   0  16       88.95       86.59      5.20 o 
  -2   0  16      100.37      100.13      5.48 o 
   0   0  16      716.12      742.66      9.65 o 
   2   0  16        4.82        3.68      2.89 o 
   4   0  16       12.60       10.40      2.86 o 
   6   0  16        1.75       -1.32      3.38 o 
 -10   1  16        0.27        1.89      2.49 o 
  -9   1  16        3.61        8.38      2.74 o 
  -8   1  16        9.18        8.90      2.79 o 
  -7   1  16        8.33        4.60      2.26 o 
  -6   1  16       56.99       53.74      4.46 o 
  -5   1  16        2.65        6.22      2.76 o 
  -4   1  16       27.22       25.73      3.26 o 
  -3   1  16      300.26      299.89      8.84 o 
  -2   1  16        0.21        0.42      2.31 o 
  -1   1  16      115.60      110.09      5.88 o 
   0   1  16        5.70        5.29      2.06 o 
   1   1  16       12.68        7.09      3.21 o 
   2   1  16      152.51      139.10      6.83 o 
   3   1  16      134.37      131.39      6.70 o 
   4   1  16       12.79       14.03      3.38 o 
   5   1  16       68.06        0.77      2.89 o 
   6   1  16       10.50        9.70      3.51 o 
  -9   2  16        0.14        0.82      2.61 o 
  -8   2  16       12.34       17.49      3.28 o 
  -7   2  16        8.83        5.92      3.46 o 
  -6   2  16        4.78        1.89      2.49 o 
  -5   2  16      103.86       97.36      5.83 o 
  -4   2  16        2.74        1.12      2.51 o 
  -3   2  16        4.59        4.23      2.89 o 
  -2   2  16       42.49       43.65      4.43 o 
  -1   2  16       56.69       49.43      4.78 o 
   0   2  16       16.09       14.65      2.49 o 
   1   2  16      103.31       91.80      5.80 o 
   2   2  16        1.17        5.72      2.41 o 
   3   2  16        0.54        2.71      2.69 o 
   4   2  16        2.19        0.00      3.03 o 
   5   2  16        3.46        0.55      2.76 o 
  -7   3  16        2.04        7.09      2.71 o 
  -6   3  16        0.63       -0.80      2.64 o 
  -5   3  16        4.32        6.69      2.84 o 
  -4   3  16        0.00        0.50      2.86 o 
  -3   3  16        3.07        2.24      2.96 o 
  -2   3  16        0.16       -2.24      3.08 o 
  -1   3  16        1.31       -3.18      3.18 o 
   0   3  16       51.84       60.67      3.41 o 
   1   3  16       25.81       37.12      4.43 o 
   2   3  16        0.82        3.18      2.84 o 
   3   3  16        6.44        6.57      3.43 o 
  -9   0  17      172.28      213.34      8.67 o 
  -7   0  17       69.51       67.21      5.08 o 
  -5   0  17        2.44        1.79      2.49 o 
  -3   0  17       28.11       40.63      4.23 o 
  -1   0  17      181.58      177.37      7.18 o 
   1   0  17       80.65      100.94      5.70 o 
   3   0  17      318.09      320.74     10.04 o 
   5   0  17      402.09      431.69     12.20 o 
  -9   1  17       61.49       75.44      5.50 o 
  -8   1  17        0.25        3.33      2.51 o 
  -7   1  17       53.76       53.76      4.80 o 
  -6   1  17        5.56        7.34      2.61 o 
  -5   1  17        0.55       -0.47      2.61 o 
  -4   1  17        4.88        4.28      2.36 o 
  -3   1  17       83.39       73.33      5.28 o 
  -2   1  17       89.66       78.22      5.48 o 
  -1   1  17      181.61      214.64      7.78 o 
   0   1  17      143.05      156.18     17.78 o 
   1   1  17       79.57       74.82      5.35 o 
   2   1  17       18.50       18.68      3.81 o 
   3   1  17       89.39       81.92      5.83 o 
   4   1  17        6.96       12.73      3.06 o 
   5   1  17        0.09       -3.13      3.13 o 
  -8   2  17        0.10        1.09      2.64 o 
  -7   2  17        5.80        2.89      2.98 o 
  -6   2  17        3.99        4.05      2.89 o 
  -5   2  17       11.43        4.68      3.31 o 
  -4   2  17        7.42        4.10      3.11 o 
  -3   2  17       60.08       72.66      5.15 o 
  -2   2  17       16.33       19.78      3.43 o 
  -1   2  17      170.40      196.04      8.10 o 
   0   2  17       13.35       13.46      2.47 o 
   1   2  17       30.57       23.34      3.73 o 
   2   2  17       38.82       29.66      4.35 o 
   3   2  17       66.52       73.40      5.60 o 
   4   2  17        2.76        6.62      3.03 o 
  -5   3  17        1.69       -0.82      2.88 o 
  -4   3  17       35.52       49.64      4.55 o 
  -3   3  17      172.81      205.69      8.70 o 
  -2   3  17      161.21      183.87      8.22 o 
  -1   3  17        0.02        1.87      2.86 o 
   0   3  17       26.38       32.41      2.98 o 
   1   3  17       12.89       16.49      3.43 o 
  -8   0  18        0.44        2.14      2.71 o 
  -6   0  18       30.69       30.23      4.18 o 
  -4   0  18       38.10       33.92      4.13 o 
  -2   0  18       73.52       80.66      5.20 o 
   0   0  18       20.75       26.32      2.61 o 
   2   0  18      205.62      198.76      8.20 o 
   4   0  18       27.94       35.00      4.25 o 
  -8   1  18       48.81       60.07      5.45 o 
  -7   1  18        7.11       14.38      3.28 o 
  -6   1  18       44.68       65.10      5.10 o 
  -5   1  18        7.28        4.70      3.08 o 
  -4   1  18        0.00       -2.54      2.54 o 
  -3   1  18       10.31       12.24      3.13 o 
  -2   1  18        5.62        7.44      2.84 o 
  -1   1  18       79.03       66.87      5.25 o 
   0   1  18        6.80        5.37      2.37 o 
   1   1  18        0.92        4.50      3.13 o 
   2   1  18      115.06      127.10      6.77 o 
   3   1  18        2.61        4.28      3.06 o 
  -6   2  18       26.01       34.18      4.58 o 
  -5   2  18       23.51       24.18      3.88 o 
  -4   2  18        3.54        2.06      2.98 o 
  -3   2  18       26.91       33.29      4.38 o 
  -2   2  18       35.09       31.20      4.23 o 
  -1   2  18       35.61       20.83      4.90 o 
   0   2  18       37.15       37.40      8.34 o 
   1   2  18        7.67       10.40      3.73 o 
   2   2  18       43.16       39.19      4.35 o 
  -7   0  19       20.06       25.95      3.78 o 
  -5   0  19       18.90       19.45      3.56 o 
  -3   0  19       48.49       54.67      4.85 o 
  -1   0  19        0.13        4.08      2.31 o 
   1   0  19       20.53       20.35      3.53 o 
  -6   1  19       22.38       28.41      3.83 o 
  -5   1  19        3.52        0.80      2.86 o 
  -4   1  19        0.99        0.00      2.86 o 
  -3   1  19        9.04        8.78      3.61 o 
  -2   1  19        6.76        6.72      3.26 o 
  -1   1  19       21.02       18.46      3.66 o 
   0   1  19        1.53        2.70      2.51 o 
   1   1  19       33.54       25.63      3.96 o 
  -3   2  19        0.98       -0.55      3.06 o 
  -2   2  19       39.52       51.53      5.05 o 
  -1   2  19       47.22       58.23      5.25 o 
  -4   0  20       17.02       15.62      3.58 o 
  -2   0  20        5.64        7.36      3.01 o 
                                                 
